# Supplementary material for: HIF1α-regulated glycolysis promotes activation-induced cell death and IFN-γ induction in hypoxic T cells
Source: Nat Commun. 2024 Oct 30;15:9394. doi: 10.1038/s41467-024-53593-8 (PMC11526104; doi:10.1038/s41467-024-53593-8)
Supplement: Supplementary file 5 — Supplementary Data 3 [file 41467_2024_53593_MOESM5_ESM.xlsx]

## Sheet: Results of 13C-MFA
Supplementary Data 3. 13C metabolic flux analysis results based on fitting of data from tracer experiments with 74% [U-13C]glucose.
Shown are the estimated net and exchange fluxes (nmol/10e6 cells/hr).
Accurate 95% confidence intervals of fluxes were determined by evaluating the sensitivity of the minimized SSR to flux variations (Antoniewicz et al., 2006)
	Condition :	WT				WT				WT				KO				KO				KO
		Biological replicate #1 (t=24h)				Biological replicate #2 (t=24h)				Biological replicate #3 (t=24h)				Biological replicate #1 (t=24h)				Biological replicate #2 (t=24h)				Biological replicate #3 (t=24h)
	Sum of squared residuals (SSR) :	24.7838				28.0821				28.9284				29.6422				27.1433				35.04
	Fit statistically accepted :	Yes				Yes				Yes				Yes				Yes				Yes
INTRACELLULAR FLUXES (nmol/10e6 cells/h)
Flux No.	Reaction	Flux	LB95	UB95		Flux	LB95	UB95		Flux	LB95	UB95		Flux	LB95	UB95		Flux	LB95	UB95		Flux	LB95	UB95
1	Gluc.ext -> G6P.c	83.1759	73.6808	94.2832		84.1355	74.3049	95.0027		84.0266	73.9909	94.7508		48.0273	39.5868	57.3062		47.9294	39.0534	53.4141		48.6799	39.7125	58.0089
2	G6P.c <=> F6P.c	82.5663	73.1086	93.5475		83.4461	73.8928	94.1363		83.3358	73.3649	93.953		47.4979	38.8601	55.7724		47.4452	38.4295	54.682		48.1806	39.1618	56.6568
3	F6P.c <=> FBP.c	82.2271	72.757	93.1731		83.0626	73.6306	93.672		82.9515	73.024	93.4867		47.2034	38.4516	54.9506		47.1758	38.0279	54.4043		47.9029	38.7718	55.9025
4	FBP.c <=> DHAP.c + GAP.c	82.2271	72.757	93.1731		83.0626	73.6306	93.672		82.9515	73.024	93.4867		47.2034	38.4516	54.9506		47.1758	38.0279	54.4043		47.9029	38.7718	55.9025
5	DHAP.c <=> GAP.c	81.9896	72.5429	92.8598		82.7939	73.334	93.3295		82.6823	72.7291	93.1671		46.9972	38.1146	54.5482		46.9872	37.7615	54.2312		47.7084	38.5335	55.4787
6	GAP.c <=> 3PG.c	164.047	145.053	185.81		165.665	146.83	186.879		165.442	145.586	186.402		94.0534	76.3411	109.286		94.0283	75.6251	108.513		95.4724	77.1787	111.034
7	3PG.c <=> PEP.c	164.047	145.053	185.81		165.665	146.83	186.879		165.442	145.586	186.402		94.0534	76.3411	109.286		94.0283	75.6251	108.513		95.4724	77.1787	111.034
8	PEP.c -> Pyr.c	165.516	145.123	189.892		165.665	146.83	187.737		165.442	145.586	190.346		106.029	86.4785	121.384		106.47	86.3407	121.62		107.95	88.3258	123.966
9	Ru5P.c <=> X5P.c	-0.33914	-0.358276	-0.148619		-0.383521	-0.721264	-0.146618		-0.384318	-0.693414	-0.11789		-0.29449	-0.780106	-0.00711591		-0.26938	-0.790382	-0.000610775		-0.277738	-0.827657	-0.00767717
10	Ru5P.c <=> R5P.c	-0.16957	-0.179138	-0.0743093		-0.191761	-0.360632	-0.0733089		-0.192159	-0.346968	-0.058945		-0.147245	-0.390234	-0.00355795		-0.13469	-0.395191	-0.000305388		-0.138869	-0.405991	-0.00383859
11	X5P.c <=> E-C2.c + GAP.c	-0.33914	-0.358276	-0.148619		-0.383521	-0.721264	-0.146618		-0.384318	-0.693414	-0.11789		-0.29449	-0.780106	-0.00711591		-0.26938	-0.790382	-0.000610775		-0.277738	-0.827657	-0.00767717
12	F6P.c <=> E-C2.c + E4P.c	0.16957	0.0743093	0.179138		0.191761	0.0733089	0.360632		0.192159	0.058945	0.346968		0.147245	0.00355795	0.390234		0.13469	0.000305388	0.395191		0.138869	0.00383859	0.405991
13	S7P.c <=> E-C2.c + R5P.c	0.16957	0.0743093	0.179138		0.191761	0.0733089	0.360632		0.192159	0.058945	0.346968		0.147245	0.00355795	0.390234		0.13469	0.000305388	0.395191		0.138869	0.00383859	0.405991
14	F6P.c <=> E-C3.c + GAP.c	0.16957	0.0743093	0.179138		0.191761	0.0733089	0.360632		0.192159	0.058945	0.346968		0.147245	0.00355795	0.390234		0.13469	0.000305388	0.395191		0.138869	0.00383859	0.405991
15	S7P.c <=> E-C3.c + E4P.c	-0.16957	-0.179138	-0.0743093		-0.191761	-0.360632	-0.0733089		-0.192159	-0.346968	-0.058945		-0.147245	-0.390234	-0.00355795		-0.13469	-0.395191	-0.000305388		-0.138869	-0.405991	-0.00383859
16	Pyr.c <=> Lact.c	170.689	151.807	192.097		171.205	151.325	191.803		170.804	151.558	191.999		109.308	90.5506	123.824		107.837	89.7346	121.952		108.958	90.051	123.174
17	Pyr.c -> Pyr.m	2.69922	0.618464	3.26574		3.39609	0.763158	7.00368		3.57863	0.228701	4.31885		5.61395	0.294032	13.5568		7.66132	0.482035	14.8085		7.94208	0.407879	18.5232
18	Pyr.m -> AcCoA.m + CO2	1.8442	0.532475	5.29266		2.45973	0.564216	6.58065		2.58223	0.175912	6.61278		4.99977	0.266223	12.7202		6.99447	0.440139	13.9521		7.02073	0.364546	13.0095
19	AcCoA.m + OAC.m -> Cit.m	3.05808	0.976407	8.23504		3.76861	0.964773	9.5266		3.94045	0.331752	9.5543		6.29089	0.62305	14.7837		8.85434	1.26231	16.0797		8.40556	1.00659	19.1504
20	Cit.m <=> AKG.m + CO2	3.05808	1.54778	5.99519		2.72728	1.26324	5.67926		3.31664	0.293755	6.9108		6.29359	0.454437	11.435		8.91859	1.08762	15.3986		8.41178	0.732265	13.9446
21	AKG.m -> Suc.m + CO2	2.78923	1.44668	8.01764		2.63235	1.19442	8.35644		2.81392	0.192577	7.4069		14.0732	0.613286	25.4615		17.355	1.29984	29.3476		16.5856	0.811515	27.5434
22	Suc.m <=> Fum.m	2.78923	1.44668	8.01764		2.63235	1.19442	8.35644		2.81392	0.192577	7.4069		14.0732	0.613286	25.4615		17.355	1.29984	29.3476		16.5856	0.811515	27.5434
23	Fum.m <=> Mal.m	2.78923	1.44668	8.01764		2.63235	1.19442	8.35644		2.81392	0.192577	7.4069		14.0732	0.613286	25.4615		17.355	1.29984	29.3476		16.5856	0.811515	27.5434
24	Mal.m <=> OAC.m	2.19051	0.975837	7.60723		2.83224	0.778233	8.95649		2.91731	0.270096	8.77094		5.67672	0.600154	13.9314		8.18749	1.23375	15.2912		7.48421	0.963872	17.9231
25	Mal.m > Pyr.m + CO2	0.0125452	1e-08	0.29872		2.51468e-08	1e-08	0.29791		0.0267447	1e-08	0.160026		1e-10	1e-10	0.595321		1e-10	1e-10	0.960903		1e-10	1e-10	0.832896
26	Mal.c -> Pyr.c + CO2	3.23985	1e-08	7.24816		4.46179	0.637721	7.43136		4.54123	1e-08	7.88116		2.78588e-08	1e-08	2.86639		1e-08	1e-08	3.53144		1e-08	1e-08	3.1351
27	OAC.c -> PEP.c + CO2	1.46856	1e-08	6.79485		1e-08	1e-08	6.95779		1e-08	1e-08	6.25033		11.976	5.68776	15.9279		12.4419	5.74876	16.0597		12.4773	6.40017	16.2859
28	Pyr.m + CO2 -> OAC.m	0.86757	0.0751439	1.45067		0.936361	0.465632	1.61841		1.02314	0.0484847	1.55975		0.614173	0.0181706	1.24161		0.66685	0.0275778	1.30142		0.921349	0.027297	1.66574
29	Mal.c <=> Mal.m	-0.586171	-1.15863	5.46416		0.1999	-5.10809	7.7208		0.130136	-5.87581	7.10711		-8.39649	-15.5495	1.07731		-9.16756	-15.7277	1.20577		-9.10136	-15.8255	3.01585
30	Mal.c <=> OAC.c	-2.65368	-4.33342	1.08506		-4.66169	-8.76694	4.40156		-4.67137	-8.43476	2.36427		8.39649	-2.56707	15.5496		9.16756	-2.59684	15.7277		9.10136	-2.91903	15.8255
31	Cit.m -> Cit.c	5.31131e-13	-0.699212	6.06174		1.04133	-0.784676	8.22521		0.62381	-1.04978	7.07986		-0.00270216	-0.849408	8.09097		-0.064247	-1.51466	6.52794		-0.00622669	-0.873703	9.49511
32	AKG.c + CO2 -> Cit.c	4.90842	2.41564	5.18538		4.50943	1.82657	6.41988		4.93847	2.27262	5.54454		4.26489	0.105374	11.3547		3.96303	0.0102683	11.8114		4.02597	0.0929394	11.7053
33	Cit.c -> AcCoA.c + OAC.c	4.90842	2.15098	5.18538		5.55076	2.12202	10.439		5.56228	1.70555	10.0359		4.26219	0.10299	11.2905		3.89878	0.00883982	11.4393		4.01974	0.111113	11.7519
34	AcCoA.c -> FA.c	4.90842	2.15098	5.18538		5.55076	2.12202	10.439		5.56228	1.70555	10.0359		4.26219	0.10299	11.2905		3.89878	0.00883982	11.4393		4.01974	0.111113	11.7519
35	DHAP.c <=> Glyc3P.c	0.237538	0.104094	0.250941		0.268624	0.102693	0.505183		0.269181	0.0825385	0.485676		0.206265	0.00498408	0.546397		0.188677	0.000427795	0.553594		0.194532	0.00537719	0.579702
36	Gln.c <=> Glu.c	6.02906	4.18732	7.8034		5.98583	4.00174	7.81594		6.01034	4.09943	7.78924		13.2511	10.7143	15.2464		13.5032	10.8603	15.3905		13.3377	10.76	15.4089
37	Glu.c <=> Glu.m	-0.268853	-1.84269	3.48973		-0.0949347	-0.702015	3.636		-0.502726	-2.64254	4.19171		7.77961	-1.26917	14.4941		8.43646	-2.01266	14.7465		8.17379	-2.02032	14.5231
38	Glu.c <=> Pro.c	0.685287	0.300308	0.723954		0.774967	0.296265	1.45743		0.776576	0.23812	1.40221		0.595064	0.0143788	1.57633		0.544326	0.00123417	1.59709		0.561215	0.015513	1.67241
39	AKG.c <=> Glu.c	-4.90842	-5.18538	-2.41564		-4.50943	-6.41988	-1.82657		-4.93847	-5.54454	-2.27262		-4.26489	-11.3547	-0.105374		-3.96303	-11.8114	-0.0102683		-4.02597	-11.7053	-0.0929394
40	AKG.m <=> Glu.m	0.268853	-3.48973	1.84269		0.0949347	-3.636	0.702015		0.502726	-4.19171	2.64254		-7.77961	-14.4941	1.26917		-8.43646	-14.7465	2.01266		-8.17379	-14.5231	2.02032
41	Asp.c <=> OAC.c	-0.786188	-0.830549	-0.344525		-0.889073	-1.67202	-0.339887		-0.890918	-1.60746	-0.27329		-0.682681	-1.80843	-0.016496		-0.624472	-1.83225	-0.00141589		-0.643848	-1.91866	-0.0177971
42	Asp.m <=> OAC.m	0	0	0		0	0	0		0	0	0		0	0	0		0	0	0		0	0	0
43	Pyr.c <=> Ala.c	1.31171	0.574822	1.38573		1.48337	0.567084	2.78968		1.48645	0.455788	2.68196		1.13902	0.0275227	3.01724		1.0419	0.00236233	3.05701		1.07423	0.0296935	3.14056
44	Pyr.m <=> Ala.m	0	0	0		0	0	0		0	0	0		0	0	0		0	0	0		0	0	0
45	Gln.ext -> Gln.c	6.87411	5.01277	8.87596		6.94146	5.00559	8.86451		6.96796	5.0169	8.8832		13.9849	12.0852	15.9703		14.1744	12.171	16.0654		14.0297	12.0886	15.9741
46	Lact.c -> Lact.ext	170.689	151.807	192.097		171.205	151.325	191.803		170.804	151.558	191.999		109.308	90.5506	123.824		107.837	89.7346	121.952		108.958	90.051	123.174
47	Pyr.ext -> Pyr.c	5.94427	4.0045	7.9066		5.95751	4.01307	7.9084		5.88632	4.01025	7.90831		10.0319	8.06506	11.9574		10.0703	8.08445	11.9775		10.025	8.06338	11.9622
48	CO2 -> CO2.ext	6.63647	0.132314	19.8867		6.83535	1.55006	19.5199		7.31915	1e-08	21.5032		32.4635	1e-08	60.0343		41.0801	1.54182	71.2311		39.548	0.441852	66.9707
49	AcCoA.M0 -> AcCoA.m	1.21389	0.476453	2.51954		1.30888	0.323017	3.14112		1.35822	0.11501	3.11649		1.29112	0.17208	2.98302		1.85987	0.372921	3.17943		1.38483	0.231152	3.01732
50	Pyr.M0 + Pyr.c -> Pyr.c + Pyr.snk	31.6103	1e-08	38.7801		39.1001	1e-08	47.2883		40.6204	1e-08	48.5551		87.2315	1e-08	108.596		124.708	1e-08	148.093		133.771	1e-08	162.417
51	CO2.M0 + CO2 -> CO2 + CO2.snk	76.9877	24.9896	191.906		80.5017	24.876	192.256		115.721	6.66999	145.578		1e-08	1e-08	468.995		1e-08	1e-08	436.77		1.14154e-12	1.14154e-12	343.486
52	Glu.c -> Glu.data	37.8512	1e-08	78.0207		47.2419	1e-08	81.1696		36.9225	1e-08	88.1265		1e-08	1e-08	100.164		12.5839	1e-08	100.164		0.000441455	1e-08	100.177
53	Glu.m -> Glu.data	62.1488	21.981	100.195		52.7676	18.8396	100.195		63.0781	11.8758	100.195		100	1e-08	100.195		87.416	1e-08	100.195		99.9995	1e-08	100.195
54	Asp.c -> Asp.data	64.0063	1e-08	100.12		57.9549	1e-08	100.114		52.3334	1e-08	100.152		6.90228	1e-08	100.152		10.625	1e-08	100.158		5.04214	1e-08	100.179
55	Asp.m -> Asp.data	35.9937	1e-08	100.138		42.0548	1e-08	100.14		47.6673	1e-08	100.195		93.0979	1e-08	100.187		89.3749	1e-08	100.19		94.9578	1e-08	100.194
56	Cit.c -> Cit.data	1.40883	1e-08	27.9426		1e-08	1e-08	42.1872		1e-08	1e-08	37.8779		1e-08	1e-08	14.9572		2.3077	1e-08	12.9095		-2.6e-07	-2.6e-07	29.0378
57	Cit.m -> Cit.data	98.5911	72.0564	100.197		100.01	58.9248	100.195		100.001	63.09	100.195		100	85.2525	100.195		97.6922	87.0877	100.195		100	72.2998	100.195
58	Mal.c -> Mal.data	22.0734	1e-08	100.192		47.4497	1e-08	100.194		12.9043	1e-08	100.194		2.22196	1e-08	100.175		4.0094	1e-08	100.153		11.0276	1e-08	100.192
59	Mal.m -> Mal.data	77.9265	1e-08	100.199		52.56	1e-08	100.191		87.0964	1e-08	100.196		97.7783	1e-08	100.195		95.9905	1e-08	100.196		88.9723	1e-08	100.196
60	Pyr.c -> Pyr.data	2.7284e-06	1e-08	100.175		-5.33958e-08	-5.33958e-08	100.195		1e-08	1e-08	100.166		0.000236323	1e-08	100.195		0.000476393	1e-08	100.195		99.9992	9.99999e-09	100.195
61	Pyr.m -> Pyr.data	99.9999	1e-08	100.195		100.01	9.99999e-09	100.195		100.001	1e-08	100.195		100	9.99999e-09	100.195		99.9994	9.99999e-09	100.195		0.000801766	1e-08	100.195
62	Ala.c -> Ala.data	90.1758	9.99999e-09	100.195		48.4099	1e-08	100.195		88.811	1e-08	100.195		90.6455	9.99999e-09	100.195		95.4386	9.99999e-09	100.195		93.0602	9.99999e-09	100.195
63	Ala.m -> Ala.data	9.82419	1e-08	100.195		51.5997	1e-08	100.195		11.1897	1e-08	100.195		9.3547	1e-08	100.195		4.56132	1e-08	100.195		6.9398	1e-08	100.195
64	metabolic precursors -> Biomass	21.0211	9.21189	22.2072		23.772	9.08788	44.7065		23.8213	7.30429	42.9802		18.2535	0.441069	48.3537		16.6971	0.037858	48.9906		17.2152	0.475858	51.1461
EXCHANGE FLUXES
2	G6P.c <=> F6P.c	1e-10	1e-10	Inf		8.38133	1e-08	Inf		1e-08	1e-08	Inf		1e-08	1e-08	Inf		1.26796	1e-08	Inf		133.001	1e-08	Inf
3	F6P.c <=> FBP.c	3.00943	1e-08	Inf		9.67646	1e-08	Inf		3.2205	1e-08	Inf		3.16131	1e-08	Inf		6.19951	1e-08	Inf		160.907	1e-08	Inf
4	FBP.c <=> DHAP.c + GAP.c	2.05034	1e-08	Inf		1e-10	1e-10	Inf		2.14371	1e-08	Inf		1.10303	1e-08	Inf		4.49138	1e-08	Inf		150.784	1e-08	Inf
5	DHAP.c <=> GAP.c	>1000	1e-08	Inf		>1000	1e-08	Inf		>1000	1e-08	Inf		>1000	63.4067	Inf		>1000	46.4473	Inf		>1000	80.6684	Inf
6	GAP.c <=> 3PG.c	1e-08	1e-08	Inf		1e-10	1e-10	Inf		1e-08	1e-08	Inf		1e-08	1e-08	Inf		3.71481e-06	1e-08	Inf		1e-08	1e-08	Inf
7	3PG.c <=> PEP.c	1e-08	1e-08	Inf		1.46074	1e-08	Inf		22.9597	1e-08	Inf		539.074	1e-08	Inf		>1000	0	Inf		>1000	0	Inf
9	Ru5P.c <=> X5P.c	1.43586	1e-08	Inf		10.7315	1e-08	Inf		1.90492	1e-08	Inf		34.0043	1.40008	Inf		68.596	4.03004	Inf		24.835	2.46664	Inf
10	Ru5P.c <=> R5P.c	22.5984	1e-08	Inf		57.1983	1e-08	Inf		25.1351	1e-08	Inf		37.4879	1.32942	Inf		71.94	3.96438	Inf		164.34	4.34	Inf
11	X5P.c <=> E-C2.c + GAP.c	20.757	1e-08	Inf		0.844034	1e-08	Inf		22.6235	1e-08	Inf		38.4937	1.40898	Inf		71.866	4.01203	Inf		25.2729	2.49625	Inf
12	F6P.c <=> E-C2.c + E4P.c	2.86426	1e-08	9.08353		6.38048	1e-08	9.78632		4.88471	1e-08	9.69733		6.60665	1e-08	21.4873		5.36379	1e-08	20.4191		13.06	1e-08	22.4541
13	S7P.c <=> E-C2.c + R5P.c	13.3611	1e-08	Inf		57.2615	1e-08	Inf		15.5557	1e-08	Inf		31.9196	1.32965	Inf		68.2845	3.96488	Inf		137	2.44146	Inf
14	F6P.c <=> E-C3.c + GAP.c	6.55681	1e-08	Inf		1e-08	1e-08	Inf		1.27863	1e-08	Inf		12.4492	1e-08	Inf		9.75707	1e-08	Inf		0.305638	1e-08	Inf
15	S7P.c <=> E-C3.c + E4P.c	6.33373	1e-08	Inf		57.4657	1e-08	Inf		10.0341	1e-08	Inf		30.7017	1.31367	Inf		67.6669	3.96507	Inf		209.091	4.091	Inf
16	Pyr.c <=> Lact.c	0.780233	1e-08	Inf		4.15052	1e-08	Inf		0.850891	1e-08	Inf		1.04343	1e-08	Inf		1.52003	1e-08	Inf		168.187	1e-08	Inf
20	Cit.m <=> AKG.m + CO2	1.21947e-10	1.21947e-10	0.504228		1e-08	1e-08	0.534386		9.95643e-12	9.95643e-12	0.665015		1e-08	1e-08	0.847132		1.8089e-08	1e-08	1.58614		4.12361e-07	1e-08	0.88432
22	Suc.m <=> Fum.m	24.9518	1e-08	Inf		11.4728	1e-08	Inf		27.2112	1e-08	Inf		33.3688	1e-08	Inf		48.6105	1e-08	Inf		13.4331	1e-08	Inf
23	Fum.m <=> Mal.m	>1000	27.1	Inf		194.787	30.4777	Inf		251.164	37.7873	Inf		255.725	2.76844	Inf		469.904	3.21871	Inf		>1000	3.2272	Inf
24	Mal.m <=> OAC.m	26.836	7.15561	161.175		22.2321	1.71713	119.218		45.6759	9.80719	Inf		104.561	2.84138	Inf		172.34	3.88037	Inf		490.647	4.61042	Inf
29	Mal.c <=> Mal.m	28.6923	0.215195	Inf		35.3453	1e-08	Inf		38.4716	1e-08	Inf		2.69002	1e-08	Inf		2.62648	1e-08	Inf		134.17	1e-08	Inf
30	Mal.c <=> OAC.c	148.252	1e-08	Inf		311.101	0.0878319	Inf		174.817	1e-08	Inf		210.783	4.33085e-05	Inf		306.46	1e-08	Inf		7.66905	0.000272023	Inf
31	Cit.m <=> Cit.c	9.99946e-09	9.99946e-09	2.42721		1e-08	1e-08	4.71117		1e-08	1e-08	4.98289		1e-08	1e-08	9.00784		1e-08	1e-08	7.41454		1e-08	1e-08	9.88011
35	DHAP.c <=> Glyc3P.c	15.8098	1e-08	Inf		3.31528	1e-08	Inf		17.2414	1e-08	Inf		21.1429	1e-08	Inf		30.8002	1e-08	Inf		154.727	1e-08	Inf
36	Gln.c <=> Glu.c	6.00101	0.26503	Inf		22.4135	0.144977	Inf		2.32563	0.14762	Inf		55.0762	1e-08	Inf		76.5962	1e-08	Inf		215.088	1e-08	Inf
37	Glu.c <=> Glu.m	2.52259e-11	2.5226e-11	37.3676		5.77932e-08	1e-08	54.2985		6.43607e-12	6.43618e-12	Inf		0.341161	1e-08	Inf		0.424935	1e-08	Inf		1.63552	1e-08	Inf
38	Glu.c <=> Pro.c	5.57077	1e-08	Inf		10.6212	1e-08	Inf		6.07522	1e-08	Inf		7.44996	1e-08	Inf		10.8528	1e-08	Inf		63.3062	1e-08	Inf
39	AKG.c <=> Glu.c	20.2646	1e-08	Inf		3.07729	1e-08	Inf		22.514	1e-08	Inf		29.3997	1e-08	Inf		45.0784	1e-08	Inf		200.679	1e-08	Inf
40	AKG.m <=> Glu.m	55.7385	1e-08	Inf		27.5037	1e-08	Inf		60.7803	1e-08	Inf		77.7605	2.03878	Inf		103.712	3.15799	Inf		284.898	1.37476	Inf
41	Asp.c <=> OAC.c	3.94806	1e-08	Inf		1.21901	1e-08	Inf		4.27202	1e-08	Inf		5.64856	1e-08	Inf		8.59867	1e-08	Inf		150.518	9.99999e-09	Inf
42	Asp.m <=> OAC.m	1.04229	1e-08	Inf		0.742439	1e-08	Inf		1.13668	1e-08	Inf		1.39389	1e-08	Inf		2.03057	1e-08	Inf		104.124	9.99999e-09	Inf
43	Pyr.c <=> Ala.c	18.5211	1e-08	Inf		0.877021	1e-08	Inf		20.1983	1e-08	Inf		24.7688	1e-08	Inf		36.0824	1e-08	Inf		146.898	1e-08	Inf
44	Pyr.m <=> Ala.m	16.7982	1e-08	Inf		10.0111	1e-08	Inf		18.3194	1e-08	Inf		22.4648	1e-08	Inf		32.7259	1e-08	Inf		183.249	1e-08	Inf
FRACTIONALABELING (G-VALUES)
1	Fractional labeling of Pyr.data	0.834315	0.690191	0.872274		0.836083	0.670753	0.87177		0.876499	0.696214	0.916649		1	0.541944	1		1	0.463418	1		1	0.447905	1
2	Fractional labeling of Lact.c	1	0.830268	1		1	0.803419	1		1	0.798983	1		0.7685	0.415943	0.789484		0.719477	0.333104	0.743842		0.734539	0.328583	0.759227
3	Fractional labeling of Ala.data	0.140853	0.113278	0.151253		0.167937	0.131788	0.178119		0.150757	0.116694	0.161393		0.298342	0.159899	0.310952		0.217043	0.0992226	0.231444		0.270678	0.119776	0.285688
4	Fractional labeling of Mal.data	0.999874	0.904308	1		1	0.88816	1		0.954962	0.87743	1		1	0.891473	1		0.913251	0.782478	1		0.932573	0.812909	1
5	Fractional labeling of Asp.data	0.989072	0.833031	1		0.827982	0.723452	1		0.901969	0.787651	1		0.972261	0.868421	1		0.913321	0.780487	1		0.954017	0.831015	1
6	Fractional labeling of Glu.data	0.63204	0.375617	1		0.666379	0.333323	1		0.568797	0.350929	1		0.995751	0.779855	1		1	0.473076	1		0.832236	0.366881	1
7	Fractional labeling of Gln.c	1	0.0428235	1		1	0.0223015	1		1	0.0244632	1		1	0	1		1	0	1		0.301877	0	1
8	Fractional labeling of Cit.data	0.928601	0.858629	1		0.873385	0.822132	1		0.912175	0.856999	1		0.879569	0.795433	1		0.848175	0.727168	1		0.838424	0.73359	0.959509
9	Fractional labeling of Glyc3P.c	0.258581	0.250948	0.266255		0.376164	0.368529	0.383812		0.286357	0.278699	0.293975		0.242696	0.235065	0.267924		0.24124	0.233614	0.265735		0.220784	0.213091	0.242765
10	Fractional labeling of PEP.c	0.978087	0.963221	1		0.970903	0.963194	1		0.96957	0.96181	1		0.956142	0.905372	0.992725		0.912047	0.861535	0.945648		0.920978	0.873397	0.958089
11	Fractional labeling of 3PG.c	0.968657	0.960956	1		0.967626	0.959911	0.975308		0.968791	0.96098	1		0.922527	0.839433	0.965777		0.903008	0.853016	0.935263		0.908987	0.86216	0.945427

## Sheet: GCMS data
Supplementary Data 3. Mass isotopomer distributions from labeling experiments.
Condition :	WT	WT	WT	KO	KO	KO
Biological replicate :	#1	#2	#3	#1	#2	#3
Time point :	24 h	24 h	24 h	24 h	24 h	24 h
Tracer :	[U-13C]gluc	[U-13C]gluc	[U-13C]gluc	[U-13C]gluc	[U-13C]gluc	[U-13C]gluc
Fraction (%)	0.74	0.74	0.74	0.74	0.74	0.74
Isotopic purity (atom%13C)	0.995	0.995	0.995	0.995	0.995	0.995
Intracellular metabolites
Pyr174 (M0)	43.5661	44.6564	43.1602	55.715	60.3125	61.0981
Pyr174 (M1)	5.93015	6.0803	5.94975	7.56	8.11635	8.08815
Pyr174 (M2)	3.47905	3.55795	3.51295	3.9911	4.12325	3.96335
Pyr174 (M3)	43.1486	41.9392	43.4428	30.0318	25.1808	24.6245
Pyr174 (M4)	3.8762	3.76615	3.93425	2.702	2.2671	2.22595
Lact233 (M0)	32.2582	33.7078	34.004	56.3517	60.3279	60.5192
Lact233 (M1)	7.7668	8.0275	8.1297	13.1883	14.1902	14.0571
Lact233 (M2)	50.4413	49.0004	48.6868	25.7363	21.5696	21.5442
Lact233 (M3)	9.5337	9.2643	9.1794	4.7237	3.9123	3.8796
Ala232 (M0)	69.7713	68.7806	69.516	68.2488	71.1315	70.1514
Ala232 (M1)	15.3529	15.201	15.3548	15.1905	15.7112	15.5228
Ala232 (M2)	12.7119	13.6578	12.9131	14.1006	11.2589	12.2368
Ala232 (M3)	2.16375	2.36065	2.2161	2.46005	1.8985	2.08905
Ala260 (M0)	68.6889	67.826	68.6033	67.1939	70.0258	69.103
Ala260 (M1)	15.8448	15.61	15.7654	15.5957	16.1938	15.9356
Ala260 (M2)	6.76045	6.7096	6.76075	6.77945	6.9032	6.8656
Ala260 (M3)	7.28955	8.24865	7.4329	8.728	5.7572	6.77275
Ala260 (M4)	1.4164	1.60575	1.4377	1.7029	1.11995	1.323
Mal391 (M0)	48.8412	48.9255	48.8484	53.9421	54.6625	54.7288
Mal391 (M1)	23.3256	23.1641	23.1172	24.0562	24.4318	24.2663
Mal391 (M2)	16.9453	17.0921	17.1146	14.9975	14.4238	14.247
Mal391 (M3)	8.1961	8.0826	8.1905	5.368	4.8664	5.1356
Mal391 (M4)	2.6918	2.7356	2.7294	1.6362	1.6156	1.6223
Mal419 (M0)	46.9997	47.0845	47.1872	52.2186	53.063	53.1128
Mal419 (M1)	20.288	20.2528	20.1205	21.856	22.4387	22.3252
Mal419 (M2)	16.9077	16.7874	16.634	16.4035	15.8309	15.7584
Mal419 (M3)	10.0053	10.0238	10.1571	6.3736	5.8984	5.9645
Mal419 (M4)	4.3481	4.3888	4.4178	2.4554	2.1571	2.2011
Mal419 (M5)	1.4511	1.4626	1.4834	0.6928	0.6119	0.6378
Asp302 (M0)	60.5693	61.7457	60.7188	65.1303	65.5501	65.3393
Asp302 (M1)	20.6118	20.2204	20.5947	19.9138	20.0555	20.0687
Asp302 (M2)	15.265	14.697	15.1744	12.2873	11.8512	12.0092
Asp302 (M3)	3.5539	3.3369	3.5121	2.6686	2.5432	2.5828
Asp390 (M0)	49.7822	51.4697	50.1498	54.2234	54.8854	54.5779
Asp390 (M1)	23.3125	22.9657	23.1044	24.2464	24.4748	24.5573
Asp390 (M2)	16.7094	15.9853	16.5236	14.8877	14.4398	14.5145
Asp390 (M3)	7.6148	7.1646	7.6783	5.0074	4.713	4.8036
Asp390 (M4)	2.5811	2.4147	2.5439	1.6352	1.487	1.5468
Asp418 (M0)	48.0383	49.8114	48.737	52.4638	53.0101	52.8861
Asp418 (M1)	20.7798	20.7167	20.504	22.1386	22.618	22.547
Asp418 (M2)	16.2349	15.5102	15.8782	16.0786	15.715	15.66
Asp418 (M3)	9.5259	8.9118	9.4742	6.2976	5.9083	6.0513
Asp418 (M4)	4.0704	3.7854	4.0254	2.3493	2.1403	2.2184
Asp418 (M5)	1.3507	1.2645	1.3812	0.6721	0.6082	0.6372
PEP453 (M0)	19.4637	19.453	19.5412	23.1493	25.4321	24.8872
PEP453 (M1)	7.1245	7.1242	7.1689	10.1861	10.7922	10.612
PEP453 (M2)	4.7622	4.7621	4.7608	7.7552	8.0054	8.0698
PEP453 (M3)	52.5066	52.4723	52.4484	44.7885	42.5788	43.0455
PEP453 (M4)	16.143	16.1884	16.0806	14.1208	13.1915	13.3855
Glu330 (M0)	55.7421	57.0429	56.3753	59.4441	60.2502	60.5867
Glu330 (M1)	19.0467	18.836	18.9165	19.9141	20.4925	20.2599
Glu330 (M2)	16.3868	15.7281	15.9897	14.3792	13.6221	13.5223
Glu330 (M3)	5.3834	5.0958	5.2866	4.409	4.0319	4.0183
Glu330 (M4)	2.8033	2.6815	2.7983	1.5203	1.3182	1.327
Glu330 (M5)	0.6377	0.6157	0.6336	0.3333	0.2851	0.2858
Glu432 (M0)	49.4263	50.5422	50.0006	52.6447	53.4124	53.6731
Glu432 (M1)	20.0475	20.1644	20.0255	21.2149	21.6977	21.6657
Glu432 (M2)	17.5045	16.9472	17.2151	16.7071	16.1481	15.9722
Glu432 (M3)	7.2066	6.793	7.0261	5.856	5.5638	5.508
Glu432 (M4)	3.7515	3.5487	3.6576	2.546	2.2994	2.2983
Glu432 (M5)	1.5769	1.5252	1.5801	0.8052	0.6903	0.6862
Glu432 (M6)	0.4867	0.4793	0.495	0.2261	0.1884	0.1966
Gln431 (M0)	61.8652	62.0127	61.8127	62.2504	62.183	62.0901
Gln431 (M1)	23.0381	23.2001	23.0559	23.1191	23.0959	23.1463
Gln431 (M2)	11.0812	10.9166	11.0422	10.8709	10.917	10.8998
Gln431 (M3)	2.9053	2.8256	2.8966	2.7652	2.8291	2.7924
Gln431 (M4)	0.7992	0.7297	0.8176	0.7016	0.659	0.715
Gln431 (M5)	0.2232	0.224	0.2682	0.2038	0.2086	0.2249
Gln431 (M6)	0.0879	0.0913	0.1067	0.0889	0.1073	0.1315
GLP591 (M0)	46.3607	41.9815	45.4033	46.6637	46.6929	47.4937
GLP591 (M1)	21.3111	19.2265	20.778	21.6457	21.5731	21.9777
GLP591 (M2)	11.7321	10.9158	11.505	12.2034	12.327	12.3113
GLP591 (M3)	14.7708	19.8064	15.9746	13.9857	13.9191	13.087
GLP591 (M4)	5.8253	8.0699	6.3392	5.5015	5.4878	5.1303
Cit431 (M0)	32.52	32.6921	32.0815	40.2359	43.3339	42.8581
Cit431 (M1)	15.5527	15.2682	15.4329	18.9143	20.294	19.7879
Cit431 (M2)	26.3318	25.7719	26.6888	23.2439	20.9224	21.1874
Cit431 (M3)	12.5334	12.2695	12.7616	9.3074	8.1626	8.3406
Cit431 (M4)	7.3128	7.273	7.5333	4.5647	3.7733	3.8685
Cit431 (M5)	3.4096	3.475	3.5893	1.5438	1.2447	1.29
Cit431 (M6)	2.3396	3.2502	1.9127	2.1901	2.2692	2.6674
Cit459 (M0)	31.2085	31.7111	30.6144	39.3945	42.428	42.1572
Cit459 (M1)	13.7934	13.6635	13.4487	17.2635	18.8968	18.4198
Cit459 (M2)	25.8067	25.4395	26.1235	24.5028	22.3655	22.6862
Cit459 (M3)	13.5423	13.3759	13.6421	10.0164	9.0289	9.2176
Cit459 (M4)	8.2723	8.1669	8.4118	5.6893	4.7933	4.9007
Cit459 (M5)	4.8662	4.9989	5.0977	2.155	1.7053	1.8019
Cit459 (M6)	1.8623	1.952	1.97	0.7505	0.5977	0.6258
Cit459 (M7)	0.6482	0.6922	0.6917	0.2279	0.1845	0.1908
3PG585 (M0)	17.6524	17.5978	17.539	21.8162	23.188	22.789
3PG585 (M1)	8.532	8.5976	8.5738	11.6619	12.4442	12.2839
3PG585 (M2)	5.7556	5.8496	5.8342	8.6947	9.0808	9.1705
3PG585 (M3)	47.9805	47.8295	47.8666	40.7616	38.9914	39.3282
3PG585 (M4)	20.0795	20.1254	20.1864	17.0657	16.2955	16.4284
Extracellular metabolites
Pyr174 (M0)	53.8687	51.631	51.4607	58.3562	64.1406	61.875
Pyr174 (M1)	7.1698	6.89678	6.8701	7.59935	8.26053	7.98218
Pyr174 (M2)	3.71471	3.64057	3.64073	3.64553	3.75992	3.71426
Pyr174 (M3)	32.3461	34.7268	34.9099	27.9066	21.8836	24.2662
Pyr174 (M4)	2.90067	3.10476	3.11858	2.49225	1.95528	2.16234
Lact261 (M0)	51.2643	48.9282	48.8396	59.4866	63.8337	62.0751
Lact261 (M1)	12.1362	11.6147	11.5956	13.7645	14.6751	14.308
Lact261 (M2)	6.0494	5.88	5.8785	6.4397	6.7258	6.5716
Lact261 (M3)	25.2839	27.8253	27.9207	16.6269	11.9014	13.8977
Lact261 (M4)	5.2661	5.7517	5.7656	3.6824	2.8641	3.1476

## Sheet: Extracellular rates
Supplementary Data 3. Measured extracellular uptake and secretion rates in culture experiments.
Metabolite	WT	KO
Glucose	-92 ± 15	-47 ± 10
Glutamine	-7 ± 1	-14 ± 1
Pyruvate	-6 ± 1	-10 ± 1
Lactate	166 ± 12	109 ± 10
extracellular rates (nmol/10e6 cells/hr)
mean ± SEM, n=3 biological replicates
negative values indicate uptake rates
