# Supplementary material for: HIF1α-regulated glycolysis promotes activation-induced cell death and IFN-γ induction in hypoxic T cells
Source: Nat Commun. 2024 Oct 30;15:9394. doi: 10.1038/s41467-024-53593-8 (PMC11526104; doi:10.1038/s41467-024-53593-8)
Supplement: Supplementary file 6 — Supplementary Data 4 [file 41467_2024_53593_MOESM6_ESM.xlsx]

## Sheet: Hif1aKO_Untx_vs_WT_Untx__H3K9Ac
Supplementary Data 4-Cut&Run data WT versus Hif1a-KO
H3K9Ac enrichment in activated WT and Hif1α-/- CD4+ T cells treated with solvent (UnTx) or 20 mM of NaAc. Two-sided glmQLFTest was used for statistical analysis.
seqnames	start	end	width	strand	Geneid	annotation	geneChr	geneStart	geneEnd	geneLength	geneStrand	geneId	transcriptId	distanceToTSS	ENSEMBL	SYMBOL	GENENAME	logFC	logCPM	F	PValue	FDR
chr6	124883933	124887673	3741	*	chr6_124883933_124887673	Promoter (<=1kb)	6	124867333	124888199	20867	2	12504	ENSMUST00000151594.7	526	ENSMUSG00000023274	Cd4	CD4 antigen	2.94401	9.32465	365.07	1.85001e-28	5.12861e-24
chr6	124888216	124891059	2844	*	chr6_124888216_124891059	Promoter (<=1kb)	6	124864692	124888221	23530	2	12504	ENSMUST00000024044.6	0	ENSMUSG00000023274	Cd4	CD4 antigen	2.1318	6.9956	152.355	9.67028e-19	1.3404e-14
chr12	54186745	54190598	3854	*	chr12_54186745_54190598	Intron (ENSMUST00000039516.3/112407, intron 1 of 4)	12	54178981	54203860	24880	2	112407	ENSMUST00000039516.3	13262	ENSMUSG00000035105	Egln3	egl-9 family hypoxia-inducible factor 3	-2.81446	5.81205	131.97	2.45857e-17	2.27188e-13
chr12	54190902	54192922	2021	*	chr12_54190902_54192922	Intron (ENSMUST00000039516.3/112407, intron 1 of 4)	12	54178981	54203860	24880	2	112407	ENSMUST00000039516.3	10938	ENSMUSG00000035105	Egln3	egl-9 family hypoxia-inducible factor 3	-3.11962	5.22698	114.77	4.96155e-16	3.43861e-12
chr10	60373329	60377625	4297	*	chr10_60373329_60377625	Promoter (2-3kb)	10	60376866	60380192	3327	2	22295	ENSMUST00000124712.1	2567	ENSMUSG00000012819	Cdh23	cadherin 23 (otocadherin)	-2.43775	5.82929	105.409	2.88307e-15	1.59849e-11
chr13	36728154	36732717	4564	*	chr13_36728154_36732717	Promoter (<=1kb)	13	36725361	36730680	5320	2	68404	ENSMUST00000224323.1	0	ENSMUSG00000039114	Nrn1	neuritin 1	-2.06623	5.96944	94.6894	2.44959e-14	1.13179e-10
chr16	23268882	23273015	4134	*	chr16_23268882_23273015	Promoter (<=1kb)	16	23269629	23321179	51551	1	20440	ENSMUST00000128050.7	0	ENSMUSG00000022885	St6gal1	beta galactoside alpha 2,6 sialyltransferase 1	-1.68275	6.58328	91.6351	4.62854e-14	1.83303e-10
chr12	54194045	54197030	2986	*	chr12_54194045_54197030	Intron (ENSMUST00000039516.3/112407, intron 1 of 4)	12	54178981	54203860	24880	2	112407	ENSMUST00000039516.3	6830	ENSMUSG00000035105	Egln3	egl-9 family hypoxia-inducible factor 3	-2.74272	5.60772	100.233	1.84667e-13	6.39917e-10
chr6	124898319	124902976	4658	*	chr6_124898319_124902976	Distal Intergenic	6	124908599	124910051	1453	2	16768	ENSMUST00000139571.1	7075	ENSMUSG00000030124	Lag3	lymphocyte-activation gene 3	1.3404	7.18605	79.4469	6.69206e-13	2.0613e-09
chr17	45732311	45736679	4369	*	chr17_45732311_45736679	Promoter (<=1kb)	17	45734506	45781252	46747	1	433111	ENSMUST00000180558.8	0	ENSMUSG00000097727	F630040K05Rik	RIKEN cDNA F630040K05 gene	-1.56111	6.13744	68.6846	8.63053e-12	2.28061e-08
chr12	54197789	54199683	1895	*	chr12_54197789_54199683	Intron (ENSMUST00000039516.3/112407, intron 1 of 4)	12	54178981	54203860	24880	2	112407	ENSMUST00000039516.3	4177	ENSMUSG00000035105	Egln3	egl-9 family hypoxia-inducible factor 3	-2.95883	5.13154	81.4187	9.04939e-12	2.28061e-08
chr11	19960911	19963110	2200	*	chr11_19960911_19963110	Intron (ENSMUST00000093299.12/114716, intron 1 of 6)	11	19954570	20018133	63564	1	114716	ENSMUST00000123036.1	6341	ENSMUSG00000045671	Spred2	sprouty-related EVH1 domain containing 2	-2.79801	4.73538	66.8772	1.35349e-11	3.1268e-08
chr15	101132912	101136449	3538	*	chr15_101132912_101136449	Promoter (<=1kb)	15	101133415	101135462	2048	1	11482	ENSMUST00000124151.1	0	ENSMUSG00000000530	Acvrl1	activin A receptor, type II-like 1	-1.97925	5.54994	64.5029	2.46816e-11	5.09924e-08
chr16	23324996	23326594	1599	*	chr16_23324996_23326594	Intron (ENSMUST00000023601.13/20440, intron 4 of 7)	16	23290470	23358595	68126	1	20440	ENSMUST00000115335.1	34526	ENSMUSG00000022885	St6gal1	beta galactoside alpha 2,6 sialyltransferase 1	-3.69028	4.04515	64.3368	2.57519e-11	5.09924e-08
chr12	113423521	113427149	3629	*	chr12_113423521_113427149	Exon (ENSMUST00000174942.1/ENSMUST00000174942.1, exon 1 of 1)	12	113489511	113492057	2547	1	238405	ENSMUST00000063317.3	-62362	ENSMUSG00000051804	Adam6b	a disintegrin and metallopeptidase domain 6B	1.06788	8.10028	63.019	3.61358e-11	6.34206e-08
chr10	95144420	95146056	1637	*	chr10_95144420_95146056	Promoter (<=1kb)	10	95120582	95145825	25244	2	628062	ENSMUST00000220248.1	0	ENSMUSG00000112481	Gm29684	predicted gene, 29684	-3.08649	4.36907	62.9692	3.66037e-11	6.34206e-08
chr5	134241491	134243131	1641	*	chr5_134241491_134243131	Promoter (<=1kb)	5	134238843	134242411	3569	2	14886	ENSMUST00000172553.1	0	ENSMUSG00000060261	Gtf2i	general transcription factor II I	-2.72815	4.53277	57.5924	1.51592e-10	2.47202e-07
chr10	111178828	111186135	7308	*	chr10_111178828_111186135	Exon (ENSMUST00000219788.1/ENSMUST00000219788.1, exon 1 of 1)	10	111164802	111293754	128953	1	237542	ENSMUST00000095310.2	14026	ENSMUSG00000020189	Osbpl8	oxysterol binding protein-like 8	-1.4682	6.31892	56.6298	1.96836e-10	3.03149e-07
chrX	76598541	76599292	752	*	chrX_76598541_76599292	Intron (ENSMUST00000114054.1/74987, intron 1 of 1)	20	76582610	76602924	20315	2	74987	ENSMUST00000114054.1	3632	ENSMUSG00000079525	Cldn34d	claudin 34D	1.46205	7.17903	62.1279	2.35146e-10	3.4309e-07
chr12	54303056	54305634	2579	*	chr12_54303056_54305634	Distal Intergenic	12	54233615	54242320	8706	1	73592	ENSMUST00000220132.1	69441	ENSMUSG00000112821	1700104L18Rik	RIKEN cDNA 1700104L18 gene	-2.47817	4.58388	53.1943	5.08839e-10	7.05302e-07
chr9	35305216	35306023	808	*	chr9_35305216_35306023	Intron (ENSMUST00000214038.1/ENSMUST00000214038.1, intron 1 of 1)	9	35281105	35285423	4319	1	71133	ENSMUST00000213706.1	24111	ENSMUSG00000111746	4933422A05Rik	RIKEN cDNA 4933422A05 gene	1.28235	11.1401	53.4507	5.71847e-10	7.45077e-07
chr11	21247112	21250031	2920	*	chr11_21247112_21250031	Exon (ENSMUST00000158530.1/ENSMUST00000158530.1, exon 1 of 1)	11	21239281	21321136	81856	1	245944	ENSMUST00000006221.13	7831	ENSMUSG00000020128	Vps54	VPS54 GARP complex subunit	-2.02704	5.2589	52.6604	5.91289e-10	7.45077e-07
chr4	99930839	99932687	1849	*	chr4_99930839_99932687	Promoter (1-2kb)	4	99765902	99929813	163912	2	67733	ENSMUST00000123830.7	-1026	ENSMUSG00000028549	Itgb3bp	integrin beta 3 binding protein (beta3-endonexin)	-2.23132	4.94404	50.334	1.14705e-09	1.33937e-06
chr8	14987612	14992350	4739	*	chr8_14987612_14992350	Promoter (<=1kb)	8	14990359	14991124	766	1	234094	ENSMUST00000162444.1	0	ENSMUSG00000071176	Arhgef10	Rho guanine nucleotide exchange factor (GEF) 10	-1.41799	6.05737	50.2963	1.15955e-09	1.33937e-06
chr2	158144043	158146467	2425	*	chr2_158144043_158146467	Promoter (<=1kb)	2	158116402	158146436	30035	2	21817	ENSMUST00000103122.9	0	ENSMUSG00000037820	Tgm2	transglutaminase 2, C polypeptide	-1.85636	5.33652	49.6449	1.39952e-09	1.5519e-06
chr2	98663657	98664086	430	*	chr2_98663657_98664086	Exon (ENSMUST00000099684.3/ENSMUST00000099684.3, exon 3 of 4)	2	97468089	97629063	160975	1	241568	ENSMUST00000170144.1	1195568	ENSMUSG00000050587	Lrrc4c	leucine rich repeat containing 4C	1.38276	6.50577	46.455	3.66785e-09	3.91077e-06
chr2	98664876	98665222	347	*	chr2_98664876_98665222	Distal Intergenic	2	97468089	97629063	160975	1	241568	ENSMUST00000170144.1	1196787	ENSMUSG00000050587	Lrrc4c	leucine rich repeat containing 4C	1.10743	10.4518	46.5734	4.03427e-09	4.05077e-06
chr6	116082172	116084122	1951	*	chr6_116082172_116084122	Intron (ENSMUST00000088896.9/330401, intron 3 of 5)	6	116021996	116073156	51161	2	330401	ENSMUST00000173548.2	-9016	ENSMUSG00000030126	Tmcc1	transmembrane and coiled coil domains 1	-2.2952	4.29726	45.8717	4.25437e-09	4.05077e-06
chr12	78975476	78982498	7023	*	chr12_78975476_78982498	Promoter (<=1kb)	12	78961797	78980763	18967	2	268567	ENSMUST00000174072.7	0	ENSMUSG00000046157	Tmem229b	transmembrane protein 229B	-1.02588	7.06796	45.8428	4.29146e-09	4.05077e-06
chr11	63909528	63914403	4876	*	chr11_63909528_63914403	Intron (ENSMUST00000094103.3/54710, intron 1 of 1)	11	63885792	63922290	36499	2	54710	ENSMUST00000094103.3	7887	ENSMUSG00000070407	Hs3st3b1	heparan sulfate (glucosamine) 3-O-sulfotransferase 3B1	-1.44704	5.94766	45.5875	4.63337e-09	4.05077e-06
chr1	61145399	61147994	2596	*	chr1_61145399_61147994	Distal Intergenic	1	60977927	61000320	22394	1	54167	ENSMUST00000102827.3	167472	ENSMUSG00000026009	Icos	inducible T cell co-stimulator	-2.28043	4.61116	45.4829	4.78146e-09	4.05077e-06
chr5	150656707	150659210	2504	*	chr5_150656707_150659210	Promoter (2-3kb)	5	150643000	150661487	18488	2	381695	ENSMUST00000156180.1	2277	ENSMUSG00000029655	N4bp2l2	NEDD4 binding protein 2-like 2	-2.01322	4.99506	45.4471	4.83331e-09	4.05077e-06
chr11	100719916	100725971	6056	*	chr11_100719916_100725971	5' UTR	11	100718500	100730215	11716	2	19345	ENSMUST00000155843.1	4244	ENSMUSG00000019173	Rab5c	RAB5C, member RAS oncogene family	-1.24424	6.48343	45.4112	4.88583e-09	4.05077e-06
chr1	106516561	106519746	3186	*	chr1_106516561_106519746	Distal Intergenic	1	106546496	106546631	136	2	102466254	ENSMUST00000183743.1	26885	ENSMUSG00000098344	Mir3473f	microRNA 3473f	-1.94152	5.08997	45.3557	4.96812e-09	4.05077e-06
chr11	3100004	3104756	4753	*	chr11_3100004_3104756	Distal Intergenic	11	3125904	3129396	3493	1	236604	ENSMUST00000145164.7	-21148	ENSMUSG00000121500	Pisd-ps1	phosphatidylserine decarboxylase, pseudogene 1	1.14764	8.06221	49.9911	6.68802e-09	5.17929e-06
chr15	80217649	80221506	3858	*	chr15_80217649_80221506	Distal Intergenic	15	80234018	80253371	19354	1	239555	ENSMUST00000023048.11	-12512	ENSMUSG00000022412	Mief1	mitochondrial elongation factor 1	-1.32488	5.95559	44.3552	6.72587e-09	5.17929e-06
chr18	80618204	80620841	2638	*	chr18_80618204_80620841	Intron (ENSMUST00000167977.7/18018, intron 9 of 9)	18	80607390	80608975	1586	2	18018	ENSMUST00000237776.1	-9229	ENSMUSG00000033016	Nfatc1	nuclear factor of activated T cells, cytoplasmic, calcineurin dependent 1	-1.67447	5.36399	44.1481	7.16365e-09	5.36619e-06
chrX	143483004	143483109	106	*	chrX_143483004_143483109	Distal Intergenic	20	143518591	143797792	279202	1	18481	ENSMUST00000033640.13	-35482	ENSMUSG00000031284	Pak3	p21 (RAC1) activated kinase 3	1.28888	6.54872	44.0613	7.35571e-09	5.36619e-06
chr16	23303619	23307529	3911	*	chr16_23303619_23307529	Intron (ENSMUST00000023601.13/20440, intron 2 of 7)	16	23290470	23358595	68126	1	20440	ENSMUST00000115335.1	13149	ENSMUSG00000022885	St6gal1	beta galactoside alpha 2,6 sialyltransferase 1	-1.81956	5.10604	42.8756	1.05832e-08	7.52279e-06
chr15	78609576	78616194	6619	*	chr15_78609576_78616194	Promoter (<=1kb)	15	78611233	78619121	7889	1	72318	ENSMUST00000230583.1	0	ENSMUSG00000018008	Cyth4	cytohesin 4	-1.15443	6.47862	42.3227	1.25578e-08	8.70317e-06
chr11	120948375	120951639	3265	*	chr11_120948375_120951639	Promoter (<=1kb)	11	120948480	120958775	10296	1	80879	ENSMUST00000070653.12	0	ENSMUSG00000025161	Slc16a3	solute carrier family 16 (monocarboxylic acid transporters), member 3	-1.157	6.33173	42.147	1.3262e-08	8.91747e-06
chr12	67059164	67059954	791	*	chr12_67059164_67059954	Intron (ENSMUST00000037181.15/320772, intron 1 of 16)	12	66471515	67221042	749528	2	320772	ENSMUST00000222167.1	161088	ENSMUSG00000034912	Mdga2	MAM domain containing glycosylphosphatidylinositol anchor 2	0.953788	8.68066	42.4325	1.39277e-08	8.91747e-06
chr1	132006522	132011885	5364	*	chr1_132006522_132011885	Promoter (<=1kb)	1	132007607	132026448	18842	1	13714	ENSMUST00000086556.11	0	ENSMUSG00000026436	Elk4	ELK4, member of ETS oncogene family	0.917842	7.5692	41.9775	1.39799e-08	8.91747e-06
chr11	99105717	99109563	3847	*	chr11_99105717_99109563	Distal Intergenic	11	99065678	99089306	23629	2	217169	ENSMUST00000017751.2	-16411	ENSMUSG00000017607	Tns4	tensin 4	-2.09664	4.95746	41.9309	1.41839e-08	8.91747e-06
chr9	41129455	41134337	4883	*	chr9_41129455_41134337	Intron (ENSMUST00000044155.14/72828, intron 1 of 13)	9	41050554	41157502	106949	2	72828	ENSMUST00000136530.7	23165	ENSMUSG00000032020	Ubash3b	ubiquitin associated and SH3 domain containing, B	-1.65856	5.70812	43.0581	1.44754e-08	8.91747e-06
chr5	110100859	110106723	5865	*	chr5_110100859_110106723	Promoter (<=1kb)	5	110103978	110105335	1358	2	107999	ENSMUST00000138507.7	0	ENSMUSG00000033434	Gtpbp6	GTP binding protein 6 (putative)	-1.50464	5.61097	41.6029	1.57122e-08	9.46901e-06
chr2	131501109	131505881	4773	*	chr2_131501109_131505881	Intron (ENSMUST00000129143.7/228608, intron 1 of 3)	2	131508952	131512214	3263	1	228608	ENSMUST00000149180.1	-3071	ENSMUSG00000027333	Smox	spermine oxidase	-1.40444	5.74868	41.494	1.62561e-08	9.56484e-06
chr14	30715718	30717278	1561	*	chr14_30715718_30717278	Promoter (<=1kb)	14	30716491	30818346	101856	1	54650	ENSMUST00000228006.1	0	ENSMUSG00000006527	Sfmbt1	Scm-like with four mbt domains 1	1.41303	5.48564	41.3508	1.70016e-08	9.56484e-06
chr12	15813127	15815147	2021	*	chr12_15813127_15815147	Promoter (1-2kb)	12	15791727	15816785	25059	2	217410	ENSMUST00000020922.7	1638	ENSMUSG00000020601	Trib2	tribbles pseudokinase 2	1.18598	6.05619	41.3469	1.70219e-08	9.56484e-06
chr10	60369670	60372627	2958	*	chr10_60369670_60372627	3' UTR	10	60376866	60380192	3327	2	22295	ENSMUST00000124712.1	7565	ENSMUSG00000012819	Cdh23	cadherin 23 (otocadherin)	-1.75884	5.10827	41.3042	1.72513e-08	9.56484e-06
chr15	82153827	82157286	3460	*	chr15_82153827_82157286	Intron (ENSMUST00000023100.7/20788, intron 1 of 18)	15	82148025	82170161	22137	1	20788	ENSMUST00000229518.1	5802	ENSMUSG00000022463	Srebf2	sterol regulatory element binding factor 2	-2.00675	5.0827	41.1865	1.79e-08	9.72986e-06
chr4	119111016	119120291	9276	*	chr4_119111016_119120291	Promoter (2-3kb)	4	119108914	119137330	28417	1	20525	ENSMUST00000174372.2	2102	ENSMUSG00000028645	Slc2a1	solute carrier family 2 (facilitated glucose transporter), member 1	-1.16831	7.24974	45.8395	1.95121e-08	1.04022e-05
chr8	121898469	121910464	11996	*	chr8_121898469_121910464	Promoter (<=1kb)	8	121881150	121907694	26545	2	20539	ENSMUST00000045557.9	0	ENSMUSG00000040010	Slc7a5	solute carrier family 7 (cationic amino acid transporter, y+ system), member 5	0.87309	8.27659	40.3533	2.32728e-08	1.2173e-05
chr12	3109866	3110126	261	*	chr12_3109866_3110126	Distal Intergenic	12	3235504	3241410	5907	1	74173	ENSMUST00000178074.7	-125378	NA	Rab10os	RAB10, member RAS oncogene family, opposite strand	1.33631	12.7588	40.1811	2.45767e-08	1.2617e-05
chr14	19415683	19419702	4020	*	chr14_19415683_19419702	Exon (ENSMUST00000177817.1/ENSMUST00000177817.1, exon 1 of 6)	14	19594139	19602581	8443	2	432825	ENSMUST00000096121.11	182879	ENSMUSG00000095024	Gm5458	predicted gene 5458	1.28941	12.5632	40.0599	2.55396e-08	1.28386e-05
chr7	17057197	17061780	4584	*	chr7_17057197_17061780	Promoter (<=1kb)	7	17035734	17056679	20946	2	53417	ENSMUST00000037762.10	-518	ENSMUSG00000004328	Hif3a	hypoxia inducible factor 3, alpha subunit	-1.52202	5.56337	40.0115	2.59346e-08	1.28386e-05
chr3	60471889	60475479	3591	*	chr3_60471889_60475479	Promoter (<=1kb)	3	60472830	60595764	122935	1	56758	ENSMUST00000195724.5	0	ENSMUSG00000027763	Mbnl1	muscleblind like splicing regulator 1	0.90545	7.27214	39.9482	2.64616e-08	1.28696e-05
chr14	70338986	70342340	3355	*	chr14_70338986_70342340	Intron (ENSMUST00000068044.13/213053, intron 1 of 9)	14	70315793	70334198	18406	2	213053	ENSMUST00000152442.7	-4788	ENSMUSG00000022094	Slc39a14	solute carrier family 39 (zinc transporter), member 14	-1.63614	5.40545	39.6988	2.86456e-08	1.36916e-05
chr3	19312174	19315913	3740	*	chr3_19312174_19315913	Promoter (<=1kb)	3	19223108	19311322	88215	2	18583	ENSMUST00000099195.9	-852	ENSMUSG00000069094	Pde7a	phosphodiesterase 7A	-1.35424	5.71759	39.6312	2.92688e-08	1.37524e-05
chr14	65331188	65332804	1617	*	chr14_65331188_65332804	Intron (ENSMUST00000223901.1/ENSMUST00000223901.1, intron 1 of 1)	14	65358389	65386388	28000	1	380912	ENSMUST00000224623.1	-25585	ENSMUSG00000034522	Zfp395	zinc finger protein 395	-2.59627	3.9296	39.3893	3.16175e-08	1.46083e-05
chr8	124945368	124947679	2312	*	chr8_124945368_124947679	Promoter (1-2kb)	8	124908587	124949324	40738	2	112405	ENSMUST00000034469.6	1645	ENSMUSG00000031987	Egln1	egl-9 family hypoxia-inducible factor 1	-1.67301	5.28124	39.231	3.3258e-08	1.51144e-05
chr1	181445759	181447576	1818	*	chr1_181445759_181447576	Intron (ENSMUST00000161880.7/72978, intron 3 of 5)	1	181509633	181511451	1819	2	403180	ENSMUST00000058825.4	63875	ENSMUSG00000050625	Ccdc121rt1	coiled-coil domain containing 121, retrogene 1	-1.92924	4.69545	39.0934	3.47562e-08	1.53131e-05
chr9	3000002	3008803	8802	*	chr9_3000002_3008803	Exon (ENSMUST00000151376.2/ENSMUST00000151376.2, exon 1 of 4)	9	3038669	3038743	75	2	100628572	ENSMUST00000195989.1	29940	ENSMUSG00000106183	Mir101c	microRNA 101c	1.2935	12.6063	39.0895	3.47999e-08	1.53131e-05
chr13	77438907	77439057	151	*	chr13_77438907_77439057	Intron (ENSMUST00000168779.2/72371, intron 19 of 19)	13	77193034	77261969	68936	1	72371	ENSMUST00000225760.1	245873	ENSMUSG00000071252	2210408I21Rik	RIKEN cDNA 2210408I21 gene	1.28943	6.33757	38.8198	3.79443e-08	1.64358e-05
chr8	120698316	120701253	2938	*	chr8_120698316_120701253	Intron (ENSMUST00000127664.1/108148, intron 1 of 15)	8	120673152	120674207	1056	1	12857	ENSMUST00000181026.1	25164	ENSMUSG00000031818	Cox4i1	cytochrome c oxidase subunit 4I1	-1.3432	5.76064	38.7368	3.8971e-08	1.66208e-05
chr2	131292257	131294443	2187	*	chr2_131292257_131294443	3' UTR	2	131288052	131288137	86	1	723825	ENSMUST00000083629.1	4205	ENSMUSG00000065563	Mir103-2	microRNA 103-2	-1.85443	4.96785	38.4746	4.24027e-08	1.77646e-05
chr4	3089495	3091574	2080	*	chr4_3089495_3091574	Distal Intergenic	4	3172083	3173003	921	1	100312470	ENSMUST00000105160.4	-80509	ENSMUSG00000115072	Vmn1r2	vomeronasal 1 receptor 2	1.00725	7.75602	39.6486	4.29345e-08	1.77646e-05
chr16	91053488	91056709	3222	*	chr16_91053488_91056709	5' UTR	16	91014037	91044543	30507	2	67367	ENSMUST00000118522.7	-8945	ENSMUSG00000022974	Paxbp1	PAX3 and PAX7 binding protein 1	-1.34758	6.01896	39.8231	4.63274e-08	1.88866e-05
chr10	94942174	94944403	2230	*	chr10_94942174_94944403	Promoter (<=1kb)	10	94790866	94944835	153970	2	54712	ENSMUST00000099337.4	432	ENSMUSG00000074785	Plxnc1	plexin C1	1.31517	5.76228	38.0958	4.79216e-08	1.90632e-05
chr10	60378506	60383580	5075	*	chr10_60378506_60383580	Promoter (<=1kb)	10	60376866	60380192	3327	2	22295	ENSMUST00000124712.1	0	ENSMUSG00000012819	Cdh23	cadherin 23 (otocadherin)	-1.04422	7.12048	39.9869	4.8136e-08	1.90632e-05
chr15	64047830	64052917	5088	*	chr15_64047830_64052917	Intron (ENSMUST00000063838.10/223601, intron 1 of 11)	15	63944394	64060330	115937	2	223601	ENSMUST00000226675.1	7413	ENSMUSG00000022378	Cyrib	CYFIP related Rac1 interactor B	-1.34244	5.88452	38.0064	4.93299e-08	1.92609e-05
chr2	132280685	132284314	3630	*	chr2_132280685_132284314	Promoter (<=1kb)	2	132285176	132295573	10398	1	110911	ENSMUST00000125060.1	-862	ENSMUSG00000058793	Cds2	CDP-diacylglycerol synthase (phosphatidate cytidylyltransferase) 2	-1.46345	5.66373	37.8424	5.20234e-08	2.00305e-05
chr2	30718479	30724169	5691	*	chr2_30718479_30724169	Promoter (<=1kb)	2	30721210	30721293	84	1	100526499	ENSMUST00000175350.1	0	ENSMUSG00000093091	Mir3089	microRNA 3089	-0.964175	6.80194	37.6209	5.59054e-08	2.1113e-05
chr10	79705784	79708874	3091	*	chr10_79705784_79708874	Promoter (<=1kb)	10	79709598	79711969	2372	1	12215	ENSMUST00000105381.4	-724	ENSMUSG00000023175	Bsg	basigin	-1.38674	5.7859	37.5444	5.73137e-08	2.1113e-05
chr10	111194067	111199775	5709	*	chr10_111194067_111199775	Intron (ENSMUST00000105275.8/237542, intron 1 of 23)	10	111164802	111293754	128953	1	237542	ENSMUST00000095310.2	29265	ENSMUSG00000020189	Osbpl8	oxysterol binding protein-like 8	-1.75204	5.26702	37.5398	5.74005e-08	2.1113e-05
chr10	95142095	95143626	1532	*	chr10_95142095_95143626	Promoter (2-3kb)	10	95120582	95145825	25244	2	628062	ENSMUST00000220248.1	2199	ENSMUSG00000112481	Gm29684	predicted gene, 29684	-1.85261	4.80427	37.5064	5.80279e-08	2.1113e-05
chr3	56575430	56575751	322	*	chr3_56575430_56575751	Distal Intergenic	3	55625195	56183701	558507	2	26422	ENSMUST00000029374.7	-391729	ENSMUSG00000027799	Nbea	neurobeachin	1.2958	6.21251	37.474	5.8643e-08	2.1113e-05
chr2	98662230	98662997	768	*	chr2_98662230_98662997	Exon (ENSMUST00000099684.3/ENSMUST00000099684.3, exon 1 of 4)	2	97468089	97629063	160975	1	241568	ENSMUST00000170144.1	1194141	ENSMUSG00000050587	Lrrc4c	leucine rich repeat containing 4C	1.19454	12.2562	37.2682	6.27123e-08	2.22886e-05
chr17	84139930	84143836	3907	*	chr17_84139930_84143836	Intron (ENSMUST00000234659.1/ENSMUST00000234659.1, intron 1 of 1)	17	84183931	84187947	4017	2	12193	ENSMUST00000060366.6	44111	ENSMUSG00000045817	Zfp36l2	zinc finger protein 36, C3H type-like 2	-1.63813	5.38173	37.1826	6.57309e-08	2.30657e-05
chr3	96243571	96248199	4629	*	chr3_96243571_96248199	Promoter (<=1kb)	3	96245554	96248509	2956	1	15077	ENSMUST00000090779.3	0	ENSMUSG00000093769	H3c14	H3 clustered histone 14	0.870605	7.36186	37.0792	6.67074e-08	2.31158e-05
chr7	99535902	99540392	4491	*	chr7_99535902_99540392	Promoter (<=1kb)	7	99539669	99588136	48468	1	109689	ENSMUST00000161525.1	0	ENSMUSG00000018909	Arrb1	arrestin, beta 1	-1.0999	6.23079	36.4966	8.07564e-08	2.76386e-05
chr11	87748633	87750244	1612	*	chr11_87748633_87750244	Distal Intergenic	11	87756864	87756927	64	1	387160	ENSMUST00000198092.1	-6620	ENSMUSG00000105196	Mir142	microRNA 142	0.984548	6.58691	36.3472	8.48313e-08	2.86792e-05
chr7	63937777	63939985	2209	*	chr7_63937777_63939985	Promoter (<=1kb)	7	63886351	63938915	52565	2	50794	ENSMUST00000063694.9	0	ENSMUSG00000052040	Klf13	Kruppel-like factor 13	1.05754	6.25856	36.0978	9.21062e-08	3.056e-05
chr2	27027049	27029306	2258	*	chr2_27027049_27029306	Promoter (<=1kb)	2	27021363	27027909	6547	2	227659	ENSMUST00000102890.10	0	ENSMUSG00000036067	Slc2a6	solute carrier family 2 (facilitated glucose transporter), member 6	1.23795	5.86426	36.0817	9.25994e-08	3.056e-05
chr11	63896456	63902716	6261	*	chr11_63896456_63902716	Intron (ENSMUST00000094103.3/54710, intron 1 of 1)	11	63885792	63922290	36499	2	54710	ENSMUST00000094103.3	19574	ENSMUSG00000070407	Hs3st3b1	heparan sulfate (glucosamine) 3-O-sulfotransferase 3B1	-1.42909	5.68116	35.9394	9.70613e-08	3.16557e-05
chr4	32352448	32358382	5935	*	chr4_32352448_32358382	Intron (ENSMUST00000108180.8/12014, intron 2 of 6)	4	32417435	32586108	168674	1	12014	ENSMUST00000171600.1	-59053	ENSMUSG00000040270	Bach2	BTB and CNC homology, basic leucine zipper transcription factor 2	-1.53114	5.58571	35.7673	1.02756e-07	3.31234e-05
chr8	45995818	45998720	2903	*	chr8_45995818_45998720	Promoter (<=1kb)	8	45996965	45997868	904	2	654824	ENSMUST00000144525.1	0	ENSMUSG00000050914	Ankrd37	ankyrin repeat domain 37	-1.857	4.85605	35.6733	1.06011e-07	3.37796e-05
chr2	11499529	11505879	6351	*	chr2_11499529_11505879	Promoter (<=1kb)	2	11471791	11502101	30311	2	170768	ENSMUST00000179584.7	0	ENSMUSG00000026773	Pfkfb3	6-phosphofructo-2-kinase/fructose-2,6-biphosphatase 3	-1.03319	6.62397	35.5807	1.0932e-07	3.44384e-05
chr1	135817577	135820098	2522	*	chr1_135817577_135820098	Promoter (<=1kb)	1	135818598	135833342	14745	1	16763	ENSMUST00000038760.9	0	ENSMUSG00000041782	Lad1	ladinin	1.3727	5.53588	35.4955	1.12463e-07	3.50302e-05
chr2	160740570	160747806	7237	*	chr2_160740570_160747806	Promoter (<=1kb)	2	160740987	160762506	21520	1	18803	ENSMUST00000017077.13	0	ENSMUSG00000016933	Plcg1	phospholipase C, gamma 1	-1.02385	6.89405	35.3951	1.16281e-07	3.56455e-05
chr19	41029405	41032237	2833	*	chr19_41029405_41032237	Promoter (<=1kb)	19	41029385	41043965	14581	1	21673	ENSMUST00000237959.1	20	ENSMUSG00000025014	Dntt	deoxynucleotidyltransferase, terminal	-1.47896	5.43977	35.4028	1.18059e-07	3.56455e-05
chr5	139376234	139379550	3317	*	chr5_139376234_139379550	Promoter (<=1kb)	5	139377697	139380053	2357	1	80290	ENSMUST00000188655.1	0	ENSMUSG00000044197	Gpr146	G protein-coupled receptor 146	-1.12366	6.09774	35.3381	1.1851e-07	3.56455e-05
chr11	98930261	98933482	3222	*	chr11_98930261_98933482	Promoter (2-3kb)	11	98927818	98974162	46345	1	19401	ENSMUST00000107474.7	2443	ENSMUSG00000037992	Rara	retinoic acid receptor, alpha	-1.51547	5.371	35.3111	1.19581e-07	3.56455e-05
chr16	52048614	52059075	10462	*	chr16_52048614_52059075	Promoter (<=1kb)	16	52049653	52205385	155733	1	208650	ENSMUST00000227756.1	0	ENSMUSG00000022637	Cblb	Casitas B-lineage lymphoma b	-0.988928	6.91481	35.2288	1.22907e-07	3.59746e-05
chr4	32296530	32298893	2364	*	chr4_32296530_32298893	Intron (ENSMUST00000108180.8/12014, intron 1 of 6)	4	32239077	32501636	262560	1	12014	ENSMUST00000149201.7	57453	ENSMUSG00000040270	Bach2	BTB and CNC homology, basic leucine zipper transcription factor 2	-2.11643	4.35287	35.2035	1.23947e-07	3.59746e-05
chr14	56258630	56260914	2285	*	chr14_56258630_56260914	Promoter (1-2kb)	14	56258838	56262260	3423	2	14939	ENSMUST00000015581.5	1346	ENSMUSG00000015437	Gzmb	granzyme B	-1.99353	4.60386	35.1883	1.24578e-07	3.59746e-05
chr5	124232221	124235571	3351	*	chr5_124232221_124235571	Promoter (2-3kb)	5	124229725	124237137	7413	1	75927	ENSMUST00000161697.1	2496	ENSMUSG00000090220	Pitpnm2os1	phosphatidylinositol transfer protein, membrane-associated 2, opposite strand 1	-1.33944	5.84247	34.9505	1.34875e-07	3.85464e-05
chr11	54442621	54444833	2213	*	chr11_54442621_54444833	Intron (ENSMUST00000046835.13/216742, intron 1 of 17)	11	54438199	54518235	80037	1	216742	ENSMUST00000046835.13	4422	ENSMUSG00000035992	Fnip1	folliculin interacting protein 1	-2.07105	4.48353	34.8204	1.4088e-07	3.9524e-05
chr3	19292004	19295354	3351	*	chr3_19292004_19295354	Intron (ENSMUST00000099195.9/18583, intron 1 of 12)	3	19256792	19310903	54112	2	18583	ENSMUST00000143120.1	15549	ENSMUSG00000069094	Pde7a	phosphodiesterase 7A	-2.07583	4.78195	34.8148	1.41147e-07	3.9524e-05
chr1	144293189	144294496	1308	*	chr1_144293189_144294496	Distal Intergenic	1	144242296	144249242	6947	2	50778	ENSMUST00000189061.6	-43947	ENSMUSG00000026358	Rgs1	regulator of G-protein signaling 1	-2.93506	3.61215	34.6703	1.48151e-07	4.07236e-05
chr15	97814610	97818968	4359	*	chr15_97814610_97818968	Promoter (<=1kb)	15	97792688	97814863	22176	2	56233	ENSMUST00000121514.7	0	ENSMUSG00000022475	Hdac7	histone deacetylase 7	-1.09164	6.29621	34.6659	1.48369e-07	4.07236e-05
chr4	62672004	62677462	5459	*	chr4_62672004_62677462	Promoter (<=1kb)	4	62674039	62703018	28980	1	50780	ENSMUST00000107420.7	0	ENSMUSG00000059810	Rgs3	regulator of G-protein signaling 3	-1.38459	5.71405	34.512	1.56239e-07	4.24634e-05
chr2	156486714	156488307	1594	*	chr2_156486714_156488307	Intron (ENSMUST00000103137.9/13821, intron 2 of 22)	2	156475534	156543212	67679	1	13821	ENSMUST00000029155.15	11180	ENSMUSG00000027624	Epb41l1	erythrocyte membrane protein band 4.1 like 1	2.45702	4.05379	34.3565	1.64623e-07	4.43075e-05
chr12	32824058	32826859	2802	*	chr12_32824058_32826859	Intron (ENSMUST00000220200.1/59027, intron 1 of 5)	12	32820801	32835012	14212	1	59027	ENSMUST00000218491.1	3257	ENSMUSG00000020572	Nampt	nicotinamide phosphoribosyltransferase	-2.23821	4.36913	34.2607	1.70022e-07	4.53206e-05
chr5	54097412	54100097	2686	*	chr5_54097412_54100097	Intron (ENSMUST00000117661.8/116873, intron 3 of 11)	5	54105368	54119934	14567	1	116873	ENSMUST00000201198.1	-5271	ENSMUSG00000039156	Stim2	stromal interaction molecule 2	1.16527	5.92345	34.0485	1.8264e-07	4.82204e-05
chr10	117823504	117833065	9562	*	chr10_117823504_117833065	5' UTR	10	117815660	117818540	2881	2	215449	ENSMUST00000220214.1	-4964	ENSMUSG00000052681	Rap1b	RAS related protein 1b	-1.04693	6.65608	33.9123	1.91243e-07	5.00155e-05
chr6	54762932	54765981	3050	*	chr6_54762932_54765981	Distal Intergenic	6	54816916	54893500	76585	1	387524	ENSMUST00000079869.12	-50935	ENSMUSG00000058446	Znrf2	zinc and ring finger 2	-2.15368	4.69091	34.2938	1.95178e-07	5.05674e-05
chr7	31155312	31156278	967	*	chr7_31155312_31156278	Promoter (<=1kb)	7	31155668	31163550	7883	1	100038516	ENSMUST00000187312.1	0	ENSMUSG00000100985	Gm10640	predicted gene 10640	-1.84331	4.54715	33.6519	2.08881e-07	5.31936e-05
chr1	91089029	91096303	7275	*	chr1_91089029_91096303	Exon (ENSMUST00000189505.6/16978, exon 8 of 13)	1	91111214	91116921	5708	1	16978	ENSMUST00000188094.6	-14911	ENSMUSG00000026305	Lrrfip1	leucine rich repeat (in FLII) interacting protein 1	-0.906157	7.0618	33.648	2.09152e-07	5.31936e-05
chr2	71874906	71876577	1672	*	chr2_71874906_71876577	Promoter (<=1kb)	2	71875079	71883607	8529	1	228026	ENSMUST00000129887.1	0	ENSMUSG00000006494	Pdk1	pyruvate dehydrogenase kinase, isoenzyme 1	-1.34642	5.29499	33.6013	2.12498e-07	5.35534e-05
chr3	8244675	8246573	1899	*	chr3_8244675_8246573	Distal Intergenic	3	8462228	8463035	808	2	620966	ENSMUST00000194834.1	216462	NA	Gm6194	transmembrane protein 189 pseudogene	1.20256	7.36167	41.9252	2.14768e-07	5.36379e-05
chr10	96646254	96649182	2929	*	chr10_96646254_96649182	Distal Intergenic	10	96617554	96618668	1115	1	12226	ENSMUST00000218953.1	28700	ENSMUSG00000036478	Btg1	BTG anti-proliferation factor 1	-1.71669	5.06305	33.4352	2.24831e-07	5.56497e-05
chr13	23534357	23536401	2045	*	chr13_23534357_23536401	Promoter (<=1kb)	13	23535422	23535951	530	1	97908	ENSMUST00000080859.7	0	ENSMUSG00000099517	H3c8	H3 clustered histone 8	1.14152	5.87592	33.349	2.31518e-07	5.67977e-05
chr4	149705078	149710012	4935	*	chr4_149705078_149710012	Promoter (2-3kb)	4	149663153	149702571	39419	2	18707	ENSMUST00000156309.1	-2507	ENSMUSG00000039936	Pik3cd	phosphatidylinositol-4,5-bisphosphate 3-kinase catalytic subunit delta	-1.12254	6.04421	32.974	2.63099e-07	6.39792e-05
chr2	181928097	181929439	1343	*	chr2_181928097_181929439	Distal Intergenic	2	181991129	182003861	12733	1	672125	ENSMUST00000071760.7	-61690	ENSMUSG00000098505	Gm14496	predicted gene 14496	1.22556	6.29468	34.3806	2.673e-07	6.44355e-05
chr6	47755639	47761551	5913	*	chr6_47755639_47761551	Distal Intergenic	6	47803576	47803652	77	2	735289	ENSMUST00000102106.1	42101	ENSMUSG00000076060	Mir704	microRNA 704	0.838693	7.41036	32.8154	2.77765e-07	6.63811e-05
chr1	193338275	193339517	1243	*	chr1_193338275_193339517	Exon (ENSMUST00000194677.5/16780, exon 23 of 27)	1	193320695	193325991	5297	1	16780	ENSMUST00000161526.2	17580	ENSMUSG00000026639	Lamb3	laminin, beta 3	-2.10828	4.07742	32.735	2.85521e-07	6.76513e-05
chr11	69934127	69935616	1490	*	chr11_69934127_69935616	Promoter (<=1kb)	11	69935796	69941605	5810	1	53422	ENSMUST00000018698.11	-180	ENSMUSG00000018554	Ybx2	Y box protein 2	1.55463	4.97271	32.6504	2.93918e-07	6.90508e-05
chr11	40754328	40755678	1351	*	chr11_40754328_40755678	Promoter (<=1kb)	11	40748552	40755311	6760	2	12450	ENSMUST00000020576.7	0	ENSMUSG00000020326	Ccng1	cyclin G1	1.09543	5.88849	32.3073	3.3069e-07	7.70368e-05
chr13	23738334	23740266	1933	*	chr13_23738334_23740266	Promoter (<=1kb)	13	23738808	23740367	1560	1	50708	ENSMUST00000040914.2	0	ENSMUSG00000036181	H1f2	H1.2 linker histone, cluster member	1.03768	6.1933	32.2118	3.41744e-07	7.8921e-05
chr11	19947261	19953729	6469	*	chr11_19947261_19953729	Promoter (<=1kb)	11	19954570	20018133	63564	1	114716	ENSMUST00000123036.1	-841	ENSMUSG00000045671	Spred2	sprouty-related EVH1 domain containing 2	-0.97367	6.8789	32.2397	3.44472e-07	7.8921e-05
chr10	22141674	22143215	1542	*	chr10_22141674_22143215	Intron (ENSMUST00000180726.1/319887, intron 1 of 1)	10	22117362	22148610	31249	2	319887	ENSMUST00000181677.1	5395	ENSMUSG00000097327	E030030I06Rik	RIKEN cDNA E030030I06 gene	0.970636	7.40419	34.2189	3.49495e-07	7.94155e-05
chr4	32360437	32361662	1226	*	chr4_32360437_32361662	Intron (ENSMUST00000108180.8/12014, intron 2 of 6)	4	32417435	32586108	168674	1	12014	ENSMUST00000171600.1	-55773	ENSMUSG00000040270	Bach2	BTB and CNC homology, basic leucine zipper transcription factor 2	-2.29813	4.20781	32.019	3.6524e-07	8.23186e-05
chr4	120049629	120056259	6631	*	chr4_120049629_120056259	Intron (ENSMUST00000106307.8/16656, intron 2 of 8)	4	120064996	120093973	28978	1	16656	ENSMUST00000226560.1	-8737	ENSMUSG00000028634	Hivep3	human immunodeficiency virus type I enhancer binding protein 3	-1.08147	6.29641	31.9139	3.78752e-07	8.46755e-05
chr15	100072779	100079339	6561	*	chr15_100072779_100079339	Intron (ENSMUST00000100203.9/239667, intron 1 of 37)	15	100038664	100219473	180810	1	239667	ENSMUST00000100203.9	34115	ENSMUSG00000023026	Dip2b	disco interacting protein 2 homolog B	-1.15283	6.18906	31.7706	3.98009e-07	8.82689e-05
chr17	5491250	5493104	1855	*	chr17_5491250_5493104	Promoter (<=1kb)	17	5492557	5753811	261255	1	224454	ENSMUST00000089185.5	0	ENSMUSG00000034265	Zdhhc14	zinc finger, DHHC domain containing 14	1.22992	5.74566	31.6427	4.16046e-07	9.15368e-05
chr3	52326461	52332941	6481	*	chr3_52326461_52332941	Intron (ENSMUST00000053764.6/56458, intron 1 of 2)	3	52268336	52353221	84886	1	56458	ENSMUST00000053764.6	58125	ENSMUSG00000044167	Foxo1	forkhead box O1	-1.27532	5.81026	31.6179	4.1964e-07	9.16004e-05
chr6	103649024	103649294	271	*	chr6_103649024_103649294	Intron (ENSMUST00000203912.2/12661, intron 3 of 26)	6	103697750	103729826	32077	1	12661	ENSMUST00000205098.1	-48456	ENSMUSG00000030077	Chl1	cell adhesion molecule L1-like	0.99366	11.5323	31.5338	4.32066e-07	9.3576e-05
chr2	29251864	29253806	1943	*	chr2_29251864_29253806	Promoter (<=1kb)	2	29203822	29253005	49184	2	171171	ENSMUST00000071201.4	0	ENSMUSG00000035513	Ntng2	netrin G2	1.13317	5.88386	31.4889	4.38858e-07	9.41096e-05
chr16	49532646	49535763	3118	*	chr16_49532646_49535763	Distal Intergenic	16	49699233	49765126	65894	1	73916	ENSMUST00000046777.10	-163470	ENSMUSG00000032965	Ift57	intraflagellar transport 57	-1.50952	5.17597	31.4728	4.41319e-07	9.41096e-05
chr6	48702074	48706323	4250	*	chr6_48702074_48706323	Promoter (<=1kb)	6	48704422	48706236	1815	2	231931	ENSMUST00000132725.6	0	ENSMUSG00000047867	Gimap6	GTPase, IMAP family member 6	-0.973729	6.55749	31.3978	4.52975e-07	9.56308e-05
chr8	119829481	119835937	6457	*	chr8_119829481_119835937	Intron (ENSMUST00000034285.13/72042, intron 2 of 3)	8	119809558	119840497	30940	2	72042	ENSMUST00000211873.1	4560	ENSMUSG00000031827	Cotl1	coactosin-like 1 (Dictyostelium)	-1.11032	6.4781	32.0826	4.55352e-07	9.56308e-05
chr3	103385088	103386430	1343	*	chr3_103385088_103386430	Distal Intergenic	3	103341682	103355563	13882	1	94093	ENSMUST00000197365.1	43406	ENSMUSG00000033014	Trim33	tripartite motif-containing 33	-1.89294	4.32967	31.237	4.79042e-07	9.98496e-05
chr13	33004317	33007520	3204	*	chr13_33004317_33007520	Promoter (<=1kb)	13	33004541	33017955	13415	1	20723	ENSMUST00000006391.4	0	ENSMUSG00000045827	Serpinb9	serine (or cysteine) peptidase inhibitor, clade B, member 9	1.07699	5.96353	31.0431	5.12558e-07	0.000105442
chr1	106702130	106705263	3134	*	chr1_106702130_106705263	Intron (ENSMUST00000112751.1/12043, intron 1 of 1)	1	106710339	106713179	2841	2	12043	ENSMUST00000189999.1	7916	ENSMUSG00000057329	Bcl2	B cell leukemia/lymphoma 2	-1.79143	4.64532	31.0379	5.13477e-07	0.000105442
chr11	100607847	100611401	3555	*	chr11_100607847_100611401	Promoter (1-2kb)	11	100592964	100613342	20379	2	56354	ENSMUST00000146840.1	1941	ENSMUSG00000014195	Dnajc7	DnaJ heat shock protein family (Hsp40) member C7	-1.23614	5.65792	30.9518	5.29149e-07	0.000107861
chr1	106601219	106606195	4977	*	chr1_106601219_106606195	Exon (ENSMUST00000192399.1/ENSMUST00000192399.1, exon 1 of 1)	1	106546496	106546631	136	2	102466254	ENSMUST00000183743.1	-54588	ENSMUSG00000098344	Mir3473f	microRNA 3473f	-0.995644	6.34081	30.8273	5.52696e-07	0.000111838
chr16	38374299	38377448	3150	*	chr16_38374299_38377448	Promoter (2-3kb)	16	38371998	38374137	2140	1	64082	ENSMUST00000146342.1	2301	ENSMUSG00000022803	Popdc2	popeye domain containing 2	-1.16689	5.83349	30.6952	5.78884e-07	0.000116289
chr15	35370693	35372049	1357	*	chr15_35370693_35372049	Promoter (<=1kb)	15	35371160	35931229	560070	1	666173	ENSMUST00000048646.8	0	ENSMUSG00000037646	Vps13b	vacuolar protein sorting 13B	1.25576	5.49709	30.635	5.91224e-07	0.000117806
chr11	19954516	19956717	2202	*	chr11_19954516_19956717	Promoter (<=1kb)	11	19954570	20018133	63564	1	114716	ENSMUST00000123036.1	0	ENSMUSG00000045671	Spred2	sprouty-related EVH1 domain containing 2	-1.89287	4.76001	30.6171	5.94936e-07	0.000117806
chr16	52088304	52089617	1314	*	chr16_52088304_52089617	Intron (ENSMUST00000114471.2/208650, intron 3 of 17)	16	52049653	52205385	155733	1	208650	ENSMUST00000227756.1	38651	ENSMUSG00000022637	Cblb	Casitas B-lineage lymphoma b	-2.45766	3.83949	30.5804	6.02647e-07	0.000118486
chr12	107156489	107160834	4346	*	chr12_107156489_107160834	Exon (ENSMUST00000148122.1/ENSMUST00000148122.1, exon 1 of 3)	12	106706049	106716362	10314	2	71033	ENSMUST00000149382.1	-440127	ENSMUSG00000085820	4933406K04Rik	RIKEN cDNA 4933406K04 gene	-1.0706	6.12158	30.4771	6.2491e-07	0.000121998
chr12	55486143	55489772	3630	*	chr12_55486143_55489772	Promoter (2-3kb)	12	55490407	55491810	1404	2	18035	ENSMUST00000219869.1	2038	ENSMUSG00000021025	Nfkbia	nuclear factor of kappa light polypeptide gene enhancer in B cells inhibitor, alpha	1.09593	6.07463	30.4337	6.34511e-07	0.000123006
chr2	152341361	152343362	2002	*	chr2_152341361_152343362	Promoter (<=1kb)	2	152342938	152343970	1033	2	228775	ENSMUST00000124995.1	608	ENSMUSG00000032715	Trib3	tribbles pseudokinase 3	1.343	5.23073	30.4034	6.41308e-07	0.000123461
chr14	121891744	121894880	3137	*	chr14_121891744_121894880	Intron (ENSMUST00000039803.6/68889, intron 1 of 8)	14	121876859	121879409	2551	2	78312	ENSMUST00000185880.1	-12335	ENSMUSG00000102112	1810041H14Rik	RIKEN cDNA 1810041H14 gene	-1.28759	5.61428	30.2112	6.86196e-07	0.000131191
chr14	45654852	45657800	2949	*	chr14_45654852_45657800	Promoter (<=1kb)	14	45619298	45657360	38063	2	114874	ENSMUST00000226301.1	0	ENSMUSG00000037697	Ddhd1	DDHD domain containing 1	1.12051	5.78546	30.1883	6.91768e-07	0.000131351
chr15	82159319	82165531	6213	*	chr15_82159319_82165531	Intron (ENSMUST00000023100.7/20788, intron 1 of 18)	15	82148025	82170161	22137	1	20788	ENSMUST00000229518.1	11294	ENSMUSG00000022463	Srebf2	sterol regulatory element binding factor 2	-0.842239	7.14597	30.1412	7.03356e-07	0.000132642
chr14	25458805	25462306	3502	*	chr14_25458805_25462306	Promoter (<=1kb)	14	25459185	25538492	79308	1	328365	ENSMUST00000161766.7	0	ENSMUSG00000007817	Zmiz1	zinc finger, MIZ-type containing 1	0.874865	6.75935	29.8637	7.75783e-07	0.000145312
chr8	124433261	124435080	1820	*	chr8_124433261_124435080	Promoter (<=1kb)	8	124369049	124433936	64888	2	209966	ENSMUST00000052580.9	0	ENSMUSG00000050751	Pgbd5	piggyBac transposable element derived 5	1.80427	4.33848	29.7881	7.96832e-07	0.000148253
chr11	104607302	104608904	1603	*	chr11_104607302_104608904	Promoter (<=1kb)	11	104608000	104670476	62477	1	16416	ENSMUST00000021028.4	0	ENSMUSG00000020689	Itgb3	integrin beta 3	1.21301	5.56789	29.4085	9.11725e-07	0.000168499
chr13	80883946	80886107	2162	*	chr13_80883946_80886107	Promoter (<=1kb)	13	80886095	80894320	8226	1	105171	ENSMUST00000161441.1	0	ENSMUSG00000074794	Arrdc3	arrestin domain containing 3	0.875412	6.56689	29.3044	9.46139e-07	0.000172091
chr11	109413192	109415559	2368	*	chr11_109413192_109415559	5' UTR	11	109425946	109438148	12203	1	13929	ENSMUST00000092500.10	-10387	ENSMUSG00000020610	Amz2	archaelysin family metallopeptidase 2	-1.52482	4.91223	29.2961	9.48942e-07	0.000172091
chr6	29273082	29275557	2476	*	chr6_29273082_29275557	Promoter (<=1kb)	6	29272626	29275446	2821	1	69573	ENSMUST00000054445.8	456	ENSMUSG00000043421	Hilpda	hypoxia inducible lipid droplet associated	-1.19021	5.58566	29.2936	9.49782e-07	0.000172091
chr17	25273373	25275871	2499	*	chr17_25273373_25275871	Promoter (<=1kb)	17	25261916	25274310	12395	2	22196	ENSMUST00000049911.15	0	ENSMUSG00000015120	Ube2i	ubiquitin-conjugating enzyme E2I	0.9602	6.28416	29.2286	9.72048e-07	0.000174981
chrX	48136137	48137720	1584	*	chrX_48136137_48137720	3' UTR	20	48127744	48131161	3418	1	170745	ENSMUST00000156654.1	8393	ENSMUSG00000037005	Xpnpep2	X-prolyl aminopeptidase (aminopeptidase P) 2, membrane-bound	-2.28867	3.76882	29.1762	9.90389e-07	0.000176019
chr12	73658459	73664616	6158	*	chr12_73658459_73664616	Intron (ENSMUST00000221153.1/18755, intron 3 of 14)	12	73584843	73761542	176700	1	18755	ENSMUST00000119092.1	73616	ENSMUSG00000021108	Prkch	protein kinase C, eta	-1.0729	6.24194	29.1758	9.9051e-07	0.000176019
chr12	33057279	33058704	1426	*	chr12_33057279_33058704	Promoter (1-2kb)	12	33050784	33060261	9478	2	68764	ENSMUST00000219453.1	1557	ENSMUSG00000035860	Cdhr3	cadherin-related family member 3	-1.76817	4.5086	29.1468	1.00082e-06	0.000176718
chr10	111168946	111174886	5941	*	chr10_111168946_111174886	Intron (ENSMUST00000105275.8/237542, intron 1 of 23)	10	111164802	111293754	128953	1	237542	ENSMUST00000095310.2	4144	ENSMUSG00000020189	Osbpl8	oxysterol binding protein-like 8	-0.936478	6.63294	29.1227	1.00947e-06	0.000177117
chr1	85277698	85283197	5500	*	chr1_85277698_85283197	Exon (ENSMUST00000163068.7/ENSMUST00000163068.7, exon 4 of 4)	1	85246670	85270566	23897	2	620078	ENSMUST00000064341.8	-7132	ENSMUSG00000052477	C130026I21Rik	RIKEN cDNA C130026I21 gene	1.08483	6.3233	28.9995	1.05487e-06	0.000183919
chr15	102408180	102413606	5427	*	chr15_102408180_102413606	Promoter (<=1kb)	15	102407588	102408385	798	1	20683	ENSMUST00000168802.1	592	ENSMUSG00000001280	Sp1	trans-acting transcription factor 1	-0.975927	6.50042	28.8383	1.11748e-06	0.000193617
chr1	165694976	165696435	1460	*	chr1_165694976_165696435	Intron (ENSMUST00000097474.8/226594, intron 1 of 5)	1	165648947	165708048	59102	2	226594	ENSMUST00000040357.10	11613	ENSMUSG00000040723	Rcsd1	RCSD domain containing 1	-1.94585	4.35632	28.7429	1.1563e-06	0.000199099
chr10	78004318	78008827	4510	*	chr10_78004318_78008827	Promoter (<=1kb)	10	77999893	78009727	9835	2	18641	ENSMUST00000218383.1	900	ENSMUSG00000020277	Pfkl	phosphofructokinase, liver, B-type	-0.980203	6.30688	28.7079	1.1709e-06	0.000200369
chr8	26976104	26979432	3329	*	chr8_26976104_26979432	Promoter (<=1kb)	8	26977325	26978672	1348	1	353310	ENSMUST00000209610.1	0	ENSMUSG00000085795	Zfp703	zinc finger protein 703	0.852991	6.71992	28.5258	1.25001e-06	0.000212594
chr10	111214761	111216535	1775	*	chr10_111214761_111216535	Intron (ENSMUST00000105275.8/237542, intron 2 of 23)	10	111233629	111248449	14821	1	237542	ENSMUST00000217693.1	-17094	ENSMUSG00000020189	Osbpl8	oxysterol binding protein-like 8	-1.79859	4.58171	28.5232	1.26736e-06	0.000214231
chr19	18670504	18673225	2722	*	chr19_18670504_18673225	Promoter (<=1kb)	19	18670764	18707200	36437	1	67383	ENSMUST00000025632.10	0	ENSMUSG00000024726	Carnmt1	carnosine N-methyltransferase 1	1.01318	6.07239	28.4001	1.30777e-06	0.000219721
chr18	12971959	12973802	1844	*	chr18_12971959_12973802	Promoter (<=1kb)	18	12972272	12984344	12073	1	16210	ENSMUST00000234369.1	0	ENSMUSG00000024423	Impact	impact, RWD domain protein	1.46583	4.7855	28.1774	1.41708e-06	0.000236653
chr12	105008320	105010696	2377	*	chr12_105008320_105010696	Promoter (<=1kb)	12	104929933	105009809	79877	2	212073	ENSMUST00000067005.10	0	ENSMUSG00000054150	Syne3	spectrin repeat containing, nuclear envelope family member 3	1.10688	5.792	28.0484	1.4846e-06	0.000246444
chr5	65887512	65889982	2471	*	chr5_65887512_65889982	Intron (ENSMUST00000031106.7/74734, intron 2 of 3)	5	65863580	65867934	4355	1	74734	ENSMUST00000202591.1	23932	ENSMUSG00000029204	Rhoh	ras homolog family member H	-1.43372	5.04065	28.0223	1.49868e-06	0.000246655
chr9	3009084	3038325	29242	*	chr9_3009084_3038325	Promoter (<=1kb)	9	3038669	3038743	75	2	100628572	ENSMUST00000195989.1	418	ENSMUSG00000106183	Mir101c	microRNA 101c	1.22703	13.6025	28.0131	1.50367e-06	0.000246655
chr8	120706869	120711544	4676	*	chr8_120706869_120711544	Intron (ENSMUST00000127664.1/108148, intron 1 of 15)	8	120736358	120755404	19047	1	15900	ENSMUST00000160943.2	-24814	ENSMUSG00000041515	Irf8	interferon regulatory factor 8	-1.2852	5.78044	27.9745	1.54659e-06	0.000250736
chr19	47891262	47893848	2587	*	chr19_47891262_47893848	Intron (ENSMUST00000026048.9/100048534, intron 1 of 13)	19	47870262	47886298	16037	1	68214	ENSMUST00000135016.2	21000	ENSMUSG00000025069	Gsto2	glutathione S-transferase omega 2	-1.51902	5.09033	27.9352	1.54664e-06	0.000250736
chr12	54307968	54309519	1552	*	chr12_54307968_54309519	Distal Intergenic	12	54233615	54242320	8706	1	73592	ENSMUST00000220132.1	74353	ENSMUSG00000112821	1700104L18Rik	RIKEN cDNA 1700104L18 gene	-1.91207	4.50719	28.4391	1.57916e-06	0.000253155
chr6	122737072	122741305	4234	*	chr6_122737072_122741305	Promoter (<=1kb)	6	122739833	122742262	2430	2	20527	ENSMUST00000170724.7	957	ENSMUSG00000003153	Slc2a3	solute carrier family 2 (facilitated glucose transporter), member 3	-1.08257	5.98883	27.8766	1.57982e-06	0.000253155
chr11	109719991	109722059	2069	*	chr11_109719991_109722059	Promoter (<=1kb)	11	109672926	109722256	49331	2	208659	ENSMUST00000020938.7	197	ENSMUSG00000020614	Fam20a	FAM20A, golgi associated secretory pathway pseudokinase	-1.74725	4.43154	27.8382	1.60194e-06	0.000255223
chr13	30813073	30815489	2417	*	chr13_30813073_30815489	3' UTR	13	30749307	30750768	1462	1	16364	ENSMUST00000222125.1	63766	ENSMUSG00000021356	Irf4	interferon regulatory factor 4	-1.49541	5.03052	27.737	1.66175e-06	0.000262318
chr2	158178699	158181147	2449	*	chr2_158178699_158181147	Distal Intergenic	2	158192008	158195749	3742	1	73399	ENSMUST00000109506.2	-10861	ENSMUSG00000078957	1700060C20Rik	RIKEN cDNA 1700060C20 gene	-2.94728	3.52928	27.731	1.66539e-06	0.000262318
chr10	62341369	62342940	1572	*	chr10_62341369_62342940	Promoter (<=1kb)	10	62269909	62342722	72814	2	15275	ENSMUST00000130422.7	0	ENSMUSG00000037012	Hk1	hexokinase 1	-1.82066	4.27972	27.6337	1.72526e-06	0.000270213
chr7	98488138	98489555	1418	*	chr7_98488138_98489555	Promoter (<=1kb)	7	98489283	98498254	8972	1	434215	ENSMUST00000205937.1	0	ENSMUSG00000090958	Lrrc32	leucine rich repeat containing 32	-1.74172	4.44453	27.545	1.78174e-06	0.000277491
chr11	120951899	120958346	6448	*	chr11_120951899_120958346	Promoter (<=1kb)	11	120955226	120956231	1006	1	80879	ENSMUST00000134540.1	0	ENSMUSG00000025161	Slc16a3	solute carrier family 16 (monocarboxylic acid transporters), member 3	-1.06604	6.26997	27.487	1.81972e-06	0.000281823
chr17	29886366	29889464	3099	*	chr17_29886366_29889464	Promoter (<=1kb)	17	29827949	29888708	60760	2	74762	ENSMUST00000171691.8	0	ENSMUSG00000043557	Mdga1	MAM domain containing glycosylphosphatidylinositol anchor 1	1.1299	5.81418	27.389	1.88579e-06	0.000290432
chr9	41098928	41101999	3072	*	chr9_41098928_41101999	Intron (ENSMUST00000044155.14/72828, intron 1 of 13)	9	41014721	41079506	64786	2	72828	ENSMUST00000151485.7	-19422	ENSMUSG00000032020	Ubash3b	ubiquitin associated and SH3 domain containing, B	-1.5185	5.08601	27.1435	2.06242e-06	0.000315881
chr9	41147121	41150489	3369	*	chr9_41147121_41150489	Intron (ENSMUST00000044155.14/72828, intron 1 of 13)	9	41050554	41157502	106949	2	72828	ENSMUST00000136530.7	7013	ENSMUSG00000032020	Ubash3b	ubiquitin associated and SH3 domain containing, B	-1.72706	4.89543	27.0645	2.14814e-06	0.00032681
chr12	111690535	111695856	5322	*	chr12_111690535_111695856	Distal Intergenic	12	111678116	111678908	793	1	328162	ENSMUST00000222737.1	12419	ENSMUSG00000060950	Trmt61a	tRNA methyltransferase 61A	-0.972828	6.16622	27.0204	2.15736e-06	0.00032681
chr9	121852615	121855366	2752	*	chr9_121852615_121855366	Promoter (1-2kb)	9	121850230	121856595	6366	2	56295	ENSMUST00000214988.1	1229	ENSMUSG00000038412	Higd1a	HIG1 domain family, member 1A	-1.75319	4.80903	26.9504	2.21334e-06	0.000333468
chr3	83968195	83971557	3363	*	chr3_83968195_83971557	Promoter (<=1kb)	3	83921365	83968228	46864	2	229473	ENSMUST00000194432.5	0	ENSMUSG00000033767	Tmem131l	transmembrane 131 like	-1.56781	4.86417	26.8786	2.27231e-06	0.000340503
chr8	105922248	105924725	2478	*	chr8_105922248_105924725	Intron (ENSMUST00000049699.8/244631, intron 2 of 2)	8	105932574	105933455	882	2	109660	ENSMUST00000212561.1	8730	ENSMUSG00000031896	Ctrl	chymotrypsin-like	-1.24314	5.42179	26.6554	2.46622e-06	0.000366023
chr7	98574010	98575521	1512	*	chr7_98574010_98575521	Distal Intergenic	7	98593499	98595016	1518	2	233545	ENSMUST00000205513.1	19495	ENSMUSG00000035401	Emsy	EMSY, BRCA2-interacting transcriptional repressor	-2.35693	3.81364	26.6505	2.47063e-06	0.000366023
chr2	52310213	52312491	2279	*	chr2_52310213_52312491	Exon (ENSMUST00000036934.11/17996, exon 13 of 157)	2	52136662	52335134	198473	2	17996	ENSMUST00000075301.9	22643	ENSMUSG00000026950	Neb	nebulin	-1.47954	4.95822	26.6327	2.48684e-06	0.000366023
chr6	99387353	99389745	2393	*	chr6_99387353_99389745	Exon (ENSMUST00000177278.1/ENSMUST00000177278.1, exon 1 of 2)	6	98925342	99435345	510004	2	108655	ENSMUST00000113322.8	45600	ENSMUSG00000030067	Foxp1	forkhead box P1	-1.27728	5.31095	26.6233	2.49543e-06	0.000366023
chr18	6489997	6492602	2606	*	chr18_6489997_6492602	Promoter (<=1kb)	18	6490564	6490646	83	2	100316773	ENSMUST00000122565.1	0	ENSMUSG00000084514	Mir1893	microRNA 1893	0.914596	6.30779	26.5852	2.53066e-06	0.000369236
chr7	132771704	132776846	5143	*	chr7_132771704_132776846	Promoter (<=1kb)	7	132713365	132776916	63552	2	77938	ENSMUST00000106168.1	70	ENSMUSG00000030956	Fam53b	family with sequence similarity 53, member B	-1.00786	6.37749	26.4763	2.63409e-06	0.000382315
chr16	52040433	52041686	1254	*	chr16_52040433_52041686	Intron (ENSMUST00000114471.2/208650, intron 2 of 17)	16	52049653	52205385	155733	1	208650	ENSMUST00000227756.1	-7967	ENSMUSG00000022637	Cblb	Casitas B-lineage lymphoma b	-2.07817	4.11837	26.4289	2.68045e-06	0.000387018
chr2	11227615	11229609	1995	*	chr2_11227615_11229609	Promoter (<=1kb)	2	11226868	11300120	73253	1	18761	ENSMUST00000102970.4	747	ENSMUSG00000026778	Prkcq	protein kinase C, theta	-1.44536	4.93695	26.3891	2.72012e-06	0.000389054
chr6	41553002	41556333	3332	*	chr6_41553002_41556333	Distal Intergenic	6	41521787	41525079	3293	1	22072	ENSMUST00000070380.4	31215	ENSMUSG00000057163	Prss2	protease, serine 2	0.827309	6.75182	26.3866	2.72262e-06	0.000389054
chr11	4189432	4191151	1720	*	chr11_4189432_4191151	Promoter (2-3kb)	11	4186822	4215502	28681	1	103724	ENSMUST00000180088.1	2610	ENSMUSG00000034412	Tbc1d10a	TBC1 domain family, member 10a	-1.81622	4.57402	26.3535	2.75601e-06	0.000391805
chr3	60498811	60500396	1586	*	chr3_60498811_60500396	Promoter (<=1kb)	3	60501179	60629750	128572	1	56758	ENSMUST00000099087.7	-783	ENSMUSG00000027763	Mbnl1	muscleblind like splicing regulator 1	0.988629	6.06156	26.2956	2.81548e-06	0.000398218
chr6	54760668	54761934	1267	*	chr6_54760668_54761934	Distal Intergenic	6	54816916	54893500	76585	1	387524	ENSMUST00000079869.12	-54982	ENSMUSG00000058446	Znrf2	zinc and ring finger 2	-2.34653	3.77515	26.2747	2.83731e-06	0.000399269
chr9	106683951	106687035	3085	*	chr9_106683951_106687035	Promoter (<=1kb)	9	106658746	106685682	26937	2	21767	ENSMUST00000169068.7	0	ENSMUSG00000040813	Tex264	testis expressed gene 264	0.905488	6.26977	26.2574	2.85542e-06	0.000399788
chr17	34263774	34265736	1963	*	chr17_34263774_34265736	Promoter (<=1kb)	17	34263331	34268156	4826	1	14961	ENSMUST00000236643.1	443	ENSMUSG00000073421	H2-Ab1	histocompatibility 2, class II antigen A, beta 1	-1.23172	5.36988	26.2378	2.87623e-06	0.000400677
chr5	65875485	65878173	2689	*	chr5_65875485_65878173	Intron (ENSMUST00000031106.7/74734, intron 2 of 3)	5	65863580	65867934	4355	1	74734	ENSMUST00000202591.1	11905	ENSMUSG00000029204	Rhoh	ras homolog family member H	-1.52713	4.97779	26.1984	2.9184e-06	0.00040452
chr15	74930066	74933201	3136	*	chr15_74930066_74933201	Exon (ENSMUST00000230877.1/ENSMUST00000230877.1, exon 2 of 5)	15	74955051	74959903	4853	1	17069	ENSMUST00000188866.6	-21850	ENSMUSG00000022587	Ly6e	lymphocyte antigen 6 complex, locus E	0.855004	6.52638	26.1673	2.95214e-06	0.000407161
chr18	82161177	82170979	9803	*	chr18_82161177_82170979	Distal Intergenic	18	81992010	81992080	71	2	100628596	ENSMUST00000175295.1	-169097	ENSMUSG00000093036	Mir5127	microRNA 5127	0.780288	7.68223	26.0726	3.05733e-06	0.000419581
chr12	82169319	82171764	2446	*	chr12_82169319_82171764	Promoter (<=1kb)	12	82169320	82240674	71355	1	217692	ENSMUST00000220550.1	0	ENSMUSG00000042700	Sipa1l1	signal-induced proliferation-associated 1 like 1	0.994791	5.88817	25.8908	3.27025e-06	0.000443868
chr10	42192884	42196379	3496	*	chr10_42192884_42196379	3' UTR	10	42197554	42258366	60813	2	56484	ENSMUST00000177542.1	61987	ENSMUSG00000048756	Foxo3	forkhead box O3	-1.24793	5.57515	25.8836	3.279e-06	0.000443868
chr7	82866531	82870339	3809	*	chr7_82866531_82870339	Promoter (<=1kb)	7	82867333	82871515	4183	1	108797	ENSMUST00000082237.6	0	ENSMUSG00000057706	Mex3b	mex3 RNA binding family member B	1.07523	5.64882	25.8808	3.28234e-06	0.000443868
chr12	112868492	112872504	4013	*	chr12_112868492_112872504	Promoter (<=1kb)	12	112853147	112868228	15082	2	56696	ENSMUST00000222776.1	-264	ENSMUSG00000021298	Gpr132	G protein-coupled receptor 132	-1.47174	5.09333	25.762	3.43039e-06	0.000461206
chr19	53420874	53423939	3066	*	chr19_53420874_53423939	Distal Intergenic	19	53444014	53451491	7478	2	381232	ENSMUST00000180667.2	27552	NA	Mirt1	myocardial infarction associated transcript 1	0.95624	6.17524	25.7514	3.44382e-06	0.000461206
chr11	106601082	106602572	1491	*	chr11_106601082_106602572	Intron (ENSMUST00000042780.13/21763, intron 1 of 11)	11	106502147	106612930	110784	2	21763	ENSMUST00000042780.13	10358	ENSMUSG00000040548	Tex2	testis expressed gene 2	-1.52372	4.78125	25.7021	3.50749e-06	0.00046535
chr9	70681195	70684213	3019	*	chr9_70681195_70684213	Promoter (2-3kb)	9	70679016	70748114	69099	1	11487	ENSMUST00000144537.1	2179	ENSMUSG00000054693	Adam10	a disintegrin and metallopeptidase domain 10	1.17407	5.54443	25.7015	3.50834e-06	0.00046535
chr8	126614411	126617933	3523	*	chr8_126614411_126617933	Distal Intergenic	8	126588296	126593986	5691	2	270110	ENSMUST00000054960.7	-20425	ENSMUSG00000051495	Irf2bp2	interferon regulatory factor 2 binding protein 2	-1.38028	5.65453	27.6734	3.58998e-06	0.000473912
chr6	38534030	38536560	2531	*	chr6_38534030_38536560	Promoter (<=1kb)	6	38534823	38539449	4627	1	66117	ENSMUST00000019833.4	0	ENSMUSG00000019689	Fmc1	formation of mitochondrial complex V assembly factor 1	0.881555	6.21551	25.5716	3.68202e-06	0.000483758
chr17	7876202	7879572	3371	*	chr17_7876202_7879572	Distal Intergenic	17	7926000	7934897	8898	1	72536	ENSMUST00000036370.7	-46428	ENSMUSG00000033450	Tagap	T cell activation Rho GTPase activating protein	0.910122	6.35361	25.5531	3.7074e-06	0.000484795
chr1	85825940	85831711	5772	*	chr1_85825940_85831711	Intron (ENSMUST00000113360.7/12283, intron 2 of 8)	1	85794511	85850365	55855	1	12283	ENSMUST00000097666.3	31429	ENSMUSG00000036707	Cab39	calcium binding protein 39	-1.13233	5.83818	25.5223	3.75019e-06	0.000488088
chr9	14497918	14500520	2603	*	chr9_14497918_14500520	Promoter (<=1kb)	9	14462548	14500482	37935	2	244694	ENSMUST00000058796.6	0	ENSMUSG00000053914	Kdm4d	lysine (K)-specific demethylase 4D	0.926104	6.19625	25.4806	3.80896e-06	0.000493421
chr7	99542173	99546652	4480	*	chr7_99542173_99546652	Promoter (2-3kb)	7	99539669	99588136	48468	1	109689	ENSMUST00000161525.1	2504	ENSMUSG00000018909	Arrb1	arrestin, beta 1	-1.10826	5.64797	25.4657	3.83011e-06	0.000493853
chr12	54180132	54185238	5107	*	chr12_54180132_54185238	3' UTR	12	54178981	54203860	24880	2	112407	ENSMUST00000039516.3	18622	ENSMUSG00000035105	Egln3	egl-9 family hypoxia-inducible factor 3	-1.44711	5.2342	25.4445	3.86055e-06	0.000495123
chr9	41078428	41080427	2000	*	chr9_41078428_41080427	Promoter (<=1kb)	9	41014721	41079506	64786	2	72828	ENSMUST00000151485.7	0	ENSMUSG00000032020	Ubash3b	ubiquitin associated and SH3 domain containing, B	-1.82307	4.63255	25.434	3.87568e-06	0.000495123
chr15	77826765	77829288	2524	*	chr15_77826765_77829288	Intron (ENSMUST00000016771.12/17886, intron 1 of 40)	15	77790741	77842047	51307	2	17886	ENSMUST00000123101.7	12759	ENSMUSG00000022443	Myh9	myosin, heavy polypeptide 9, non-muscle	-1.35625	5.2661	25.4151	3.90311e-06	0.00049634
chr5	77269980	77272625	2646	*	chr5_77269980_77272625	Promoter (<=1kb)	5	77272757	77272838	82	1	100628577	ENSMUST00000175320.1	-132	ENSMUSG00000093061	Mir5098	microRNA 5098	-1.66249	4.60194	25.3106	4.0583e-06	0.000513718
chr9	57930946	57934504	3559	*	chr9_57930946_57934504	Distal Intergenic	9	57940112	57954888	14777	1	20361	ENSMUST00000214314.1	-5608	ENSMUSG00000038264	Sema7a	sema domain, immunoglobulin domain (Ig), and GPI membrane anchor, (semaphorin) 7A	-1.5286	5.04186	25.1613	4.29128e-06	0.00054074
chr6	87040860	87043226	2367	*	chr6_87040860_87043226	Promoter (<=1kb)	6	87042846	87055424	12579	1	14583	ENSMUST00000113657.7	0	ENSMUSG00000029992	Gfpt1	glutamine fructose-6-phosphate transaminase 1	0.881093	6.27311	25.1248	4.35021e-06	0.000545685
chr6	82820022	82822268	2247	*	chr6_82820022_82822268	Distal Intergenic	6	82725025	82774454	49430	2	15277	ENSMUST00000000642.10	-45568	ENSMUSG00000000628	Hk2	hexokinase 2	-1.47438	4.7382	25.1119	4.3712e-06	0.000545849
chr4	143147489	143149099	1611	*	chr4_143147489_143149099	Intron (ENSMUST00000105778.7/110593, intron 6 of 9)	4	143136100	143136162	63	2	102465618	ENSMUST00000197026.1	-11327	ENSMUSG00000106597	Mir7021	microRNA 7021	-2.17433	3.84301	25.0781	4.42698e-06	0.000550335
chr16	52068794	52072528	3735	*	chr16_52068794_52072528	Intron (ENSMUST00000114471.2/208650, intron 3 of 17)	16	52049653	52205385	155733	1	208650	ENSMUST00000227756.1	19141	ENSMUSG00000022637	Cblb	Casitas B-lineage lymphoma b	-1.48366	5.05953	25.0513	4.47166e-06	0.000550683
chr13	29984394	29985946	1553	*	chr13_29984394_29985946	Promoter (<=1kb)	13	29906575	29984391	77817	2	13557	ENSMUST00000222730.1	-3	ENSMUSG00000016477	E2f3	E2F transcription factor 3	1.0954	5.54815	25.0465	4.47967e-06	0.000550683
chr9	57940998	57949345	8348	*	chr9_57940998_57949345	Promoter (<=1kb)	9	57940113	57962865	22753	1	20361	ENSMUST00000043059.8	885	ENSMUSG00000038264	Sema7a	sema domain, immunoglobulin domain (Ig), and GPI membrane anchor, (semaphorin) 7A	-0.821875	7.01669	25.0407	4.48937e-06	0.000550683
chr9	24542014	24542159	146	*	chr9_24542014_24542159	Distal Intergenic	9	24411803	24503140	91338	2	244745	ENSMUST00000170356.1	-38874	ENSMUSG00000043067	Dpy19l1	dpy-19-like 1 (C. elegans)	1.16043	6.03945	25.0222	4.52067e-06	0.000552079
chr1	182408468	182410241	1774	*	chr1_182408468_182410241	Promoter (<=1kb)	1	182409172	182462432	53261	1	209456	ENSMUST00000117245.1	0	ENSMUSG00000026510	Trp53bp2	transformation related protein 53 binding protein 2	1.01669	5.71285	24.986	4.58243e-06	0.000557167
chr18	54985833	54988275	2443	*	chr18_54985833_54988275	Promoter (1-2kb)	18	54888048	54990166	102119	2	269023	ENSMUST00000064763.6	1891	ENSMUSG00000052713	Zfp608	zinc finger protein 608	-1.13396	5.67763	24.8737	4.77952e-06	0.000578593
chr11	19964176	19967075	2900	*	chr11_19964176_19967075	Intron (ENSMUST00000093299.12/114716, intron 1 of 6)	11	19954570	20018133	63564	1	114716	ENSMUST00000123036.1	9606	ENSMUSG00000045671	Spred2	sprouty-related EVH1 domain containing 2	-1.60493	4.70719	24.8361	4.84756e-06	0.000583381
chr6	116067661	116071486	3826	*	chr6_116067661_116071486	Promoter (1-2kb)	6	116021996	116073156	51161	2	330401	ENSMUST00000173548.2	1670	ENSMUSG00000030126	Tmcc1	transmembrane and coiled coil domains 1	-1.21481	5.5831	24.9873	4.86116e-06	0.000583381
chr4	44162555	44164467	1913	*	chr4_44162555_44164467	Intron (ENSMUST00000098098.8/73469, intron 1 of 10)	4	44158973	44167492	8520	2	73469	ENSMUST00000147302.1	3025	ENSMUSG00000035696	Rnf38	ring finger protein 38	-2.13783	3.9701	24.7321	5.04077e-06	0.000602328
chr11	109386509	109390318	3810	*	chr11_109386509_109390318	Intron (ENSMUST00000020930.13/14674, intron 2 of 3)	11	109354778	109363654	8877	2	100036768	ENSMUST00000070956.3	-22855	ENSMUSG00000056687	Gm11696	predicted gene 11696	-1.44325	5.19837	24.6543	5.19056e-06	0.000617565
chr16	38347622	38351415	3794	*	chr16_38347622_38351415	Promoter (<=1kb)	16	38349240	38352723	3484	1	12856	ENSMUST00000134709.1	0	ENSMUSG00000046516	Cox17	cytochrome c oxidase assembly protein 17, copper chaperone	-1.02625	5.90557	24.6327	5.23288e-06	0.00061994
chr2	128817387	128819436	2050	*	chr2_128817387_128819436	Promoter (<=1kb)	2	128818118	128854261	36144	1	72477	ENSMUST00000110325.7	0	ENSMUSG00000014353	Tmem87b	transmembrane protein 87B	0.897725	6.043	24.5341	5.43095e-06	0.000640668
chr14	27229221	27231024	1804	*	chr14_27229221_27231024	Intron (ENSMUST00000225949.1/71704, intron 4 of 13)	14	27238039	27403904	165866	1	71704	ENSMUST00000049206.5	-7015	ENSMUSG00000021895	Arhgef3	Rho guanine nucleotide exchange factor (GEF) 3	-1.15069	5.39086	24.5082	5.48439e-06	0.00064423
chr13	3372552	3374602	2051	*	chr13_3372552_3374602	Distal Intergenic	13	3478230	3486177	7948	1	76937	ENSMUST00000186183.1	-103628	ENSMUSG00000097709	2810429I04Rik	RIKEN cDNA 2810429I04 gene	0.794708	8.50065	26.4871	5.53676e-06	0.000647638
chr7	45785891	45787311	1421	*	chr7_45785891_45787311	Promoter (<=1kb)	7	45786557	45792547	5991	1	381983	ENSMUST00000209351.1	0	ENSMUSG00000062044	Lmtk3	lemur tyrosine kinase 3	-1.98255	4.14886	24.4214	5.66701e-06	0.000660087
chr16	10537819	10539351	1533	*	chr16_10537819_10539351	Intron (ENSMUST00000184863.7/58239, intron 1 of 4)	16	10502531	10543054	40524	2	58239	ENSMUST00000184863.7	3703	ENSMUSG00000038055	Dexi	dexamethasone-induced transcript	-1.95752	4.16216	24.3514	5.81872e-06	0.000673526
chr8	123785265	123787595	2331	*	chr8_123785265_123787595	Intron (ENSMUST00000127664.1/108148, intron 1 of 15)	8	123805985	123835287	29303	1	19341	ENSMUST00000118535.7	-18390	ENSMUSG00000019478	Rab4a	RAB4A, member RAS oncogene family	1.38217	4.85843	24.337	5.85059e-06	0.000673526
chr4	149954326	149955728	1403	*	chr4_149954326_149955728	Promoter (<=1kb)	4	149896283	149955043	58761	2	74646	ENSMUST00000038562.8	0	ENSMUSG00000039911	Spsb1	splA/ryanodine receptor domain and SOCS box containing 1	1.12592	5.31652	24.3349	5.85527e-06	0.000673526
chr11	19939329	19941341	2013	*	chr11_19939329_19941341	Intron (ENSMUST00000093299.12/114716, intron 1 of 6)	11	19954570	20018133	63564	1	114716	ENSMUST00000123036.1	-13229	ENSMUSG00000045671	Spred2	sprouty-related EVH1 domain containing 2	-2.08604	4.17792	24.3143	5.9011e-06	0.000674094
chr19	26605112	26608365	3254	*	chr19_26605112_26608365	Promoter (<=1kb)	19	26605119	26778275	173157	1	67155	ENSMUST00000176030.7	0	ENSMUSG00000024921	Smarca2	SWI/SNF related, matrix associated, actin dependent regulator of chromatin, subfamily a, member 2	0.873169	6.36796	24.305	5.92189e-06	0.000674094
chr3	57735314	57736645	1332	*	chr3_57735314_57736645	Promoter (<=1kb)	3	57736062	57835231	99170	1	24017	ENSMUST00000041826.13	0	ENSMUSG00000036503	Rnf13	ring finger protein 13	1.15882	5.38316	24.2999	5.93316e-06	0.000674094
chr12	102674227	102678170	3944	*	chr12_102674227_102678170	5' UTR	12	102684928	102685020	93	2	100316812	ENSMUST00000158699.1	6850	ENSMUSG00000089324	Mir1936	microRNA 1936	-1.19665	5.59148	24.2376	6.07475e-06	0.000687364
chr15	75085438	75087052	1615	*	chr15_75085438_75087052	Distal Intergenic	15	75108331	75111697	3367	2	100041546	ENSMUST00000188214.6	24645	ENSMUSG00000022584	Ly6c2	lymphocyte antigen 6 complex, locus C2	0.784475	9.72177	25.3038	6.18349e-06	0.000696824
chr5	31595585	31597425	1841	*	chr5_31595585_31597425	Promoter (<=1kb)	5	31596938	31701972	105035	1	107976	ENSMUST00000200694.3	0	ENSMUSG00000052139	Babam2	BRISC and BRCA1 A complex member 2	1.05307	5.61512	24.1458	6.28966e-06	0.000705919
chr4	154086040	154088501	2462	*	chr4_154086040_154088501	Promoter (<=1kb)	4	154064445	154085322	20878	2	22062	ENSMUST00000155642.1	-718	ENSMUSG00000029026	Trp73	transformation related protein 73	1.84995	4.12133	24.1269	6.33479e-06	0.000708118
chr14	66296392	66299183	2792	*	chr14_66296392_66299183	Promoter (<=1kb)	14	66297031	66311424	14394	1	66854	ENSMUST00000022623.12	0	ENSMUSG00000022043	Trim35	tripartite motif-containing 35	0.880422	6.27308	24.0714	6.46949e-06	0.00072027
chr1	183296736	183299594	2859	*	chr1_183296736_183299594	Promoter (<=1kb)	1	183297049	183325476	28428	1	108909	ENSMUST00000109166.7	0	ENSMUSG00000042901	Aida	axin interactor, dorsalization associated	0.706663	7.66625	24.0231	6.58903e-06	0.000730645
chr11	102997712	102999505	1794	*	chr11_102997712_102999505	Promoter (<=1kb)	11	102994049	102997548	3500	2	68087	ENSMUST00000134335.1	-164	ENSMUSG00000020935	Dcakd	dephospho-CoA kinase domain containing	1.65208	4.54418	24.0052	6.63415e-06	0.000732717
chr1	131829006	131837414	8409	*	chr1_131829006_131837414	Promoter (1-2kb)	1	131827977	131848865	20889	1	98396	ENSMUST00000086559.6	1029	ENSMUSG00000013275	Slc41a1	solute carrier family 41, member 1	-0.794144	6.91948	23.9662	6.73293e-06	0.000740676
chr1	73929604	73942527	12924	*	chr1_73929604_73942527	Promoter (<=1kb)	1	73925130	73941014	15885	2	21961	ENSMUST00000189228.1	0	ENSMUSG00000055322	Tns1	tensin 1	-0.708986	7.44891	23.9427	6.79346e-06	0.00074266
chr6	127262089	127263820	1732	*	chr6_127262089_127263820	Distal Intergenic	6	127296186	127307967	11782	2	232386	ENSMUST00000202005.1	44147	ENSMUSG00000107153	Gm38404	predicted gene, 38404	-2.07998	3.7778	23.9384	6.80454e-06	0.00074266
chr3	133556314	133558311	1998	*	chr3_133556314_133558311	Intron (ENSMUST00000199268.1/ENSMUST00000199268.1, intron 1 of 2)	3	133488535	133545139	56605	2	214133	ENSMUST00000197118.4	-11175	ENSMUSG00000040943	Tet2	tet methylcytosine dioxygenase 2	-2.58917	3.79371	23.8858	6.94179e-06	0.000752112
chr11	99125853	99128734	2882	*	chr11_99125853_99128734	Distal Intergenic	11	99144196	99155077	10882	2	12775	ENSMUST00000103134.3	26343	ENSMUSG00000037944	Ccr7	chemokine (C-C motif) receptor 7	-1.58226	4.7501	23.88	6.95729e-06	0.000752112
chr11	100890618	100893178	2561	*	chr11_100890618_100893178	Promoter (<=1kb)	11	100888222	100890312	2091	2	20848	ENSMUST00000137093.7	-306	ENSMUSG00000004040	Stat3	signal transducer and activator of transcription 3	-1.00387	5.80454	23.8657	6.99516e-06	0.000752112
chr12	54291646	54293140	1495	*	chr12_54291646_54293140	Distal Intergenic	12	54233615	54242320	8706	1	73592	ENSMUST00000220132.1	58031	ENSMUSG00000112821	1700104L18Rik	RIKEN cDNA 1700104L18 gene	-1.2717	5.10859	23.864	6.99967e-06	0.000752112
chr10	39442235	39444010	1776	*	chr10_39442235_39444010	Intron (ENSMUST00000148152.7/14360, intron 2 of 4)	10	39454805	39564355	109551	1	14360	ENSMUST00000135242.7	-10795	ENSMUSG00000019843	Fyn	Fyn proto-oncogene	-1.69118	4.25682	23.8118	7.14002e-06	0.00076423
chr6	47669285	47687026	17742	*	chr6_47669285_47687026	Distal Intergenic	6	47552386	47595341	42956	2	14056	ENSMUST00000133043.2	-73944	ENSMUSG00000029687	Ezh2	enhancer of zeste 2 polycomb repressive complex 2 subunit	0.662448	9.06473	23.7154	7.4069e-06	0.000789456
chr9	31279284	31281186	1903	*	chr9_31279284_31281186	Promoter (<=1kb)	9	31280538	31330618	50081	1	382066	ENSMUST00000117389.7	0	ENSMUSG00000042496	Prdm10	PR domain containing 10	0.843802	6.29792	23.7026	7.44301e-06	0.000789456
chrX	94913015	94916468	3454	*	chrX_94913015_94916468	Distal Intergenic	20	95022510	95026682	4173	2	270624	ENSMUST00000096367.4	110214	ENSMUSG00000071722	Spin4	spindlin family, member 4	-1.42091	4.93734	23.6963	7.46113e-06	0.000789456
chr19	41899865	41901329	1465	*	chr19_41899865_41901329	Distal Intergenic	19	41862851	41896173	33323	2	107094	ENSMUST00000038677.4	-3692	ENSMUSG00000035049	Rrp12	ribosomal RNA processing 12 homolog	-1.84581	3.89151	23.6402	7.62213e-06	0.000803425
chr10	95321069	95323052	1984	*	chr10_95321069_95323052	Promoter (<=1kb)	10	95174746	95322965	148220	2	12905	ENSMUST00000220279.1	0	ENSMUSG00000045867	Cradd	CASP2 and RIPK1 domain containing adaptor with death domain	-1.30803	4.98869	23.6188	7.68479e-06	0.000806961
chr16	92809506	92814408	4903	*	chr16_92809506_92814408	Intron (ENSMUST00000023673.13/12394, intron 2 of 7)	16	92695592	92825778	130187	2	12394	ENSMUST00000186296.1	11370	ENSMUSG00000022952	Runx1	runt related transcription factor 1	-1.22493	5.45793	23.5454	7.90295e-06	0.000826738
chr5	124211916	124219903	7988	*	chr5_124211916_124219903	Promoter (<=1kb)	5	124118690	124216418	97729	2	19679	ENSMUST00000086123.10	0	ENSMUSG00000029406	Pitpnm2	phosphatidylinositol transfer protein, membrane-associated 2	-0.71756	7.19707	23.4531	8.18669e-06	0.000853201
chr11	19983900	19990504	6605	*	chr11_19983900_19990504	Intron (ENSMUST00000093299.12/114716, intron 1 of 6)	11	19954570	20018133	63564	1	114716	ENSMUST00000123036.1	29330	ENSMUSG00000045671	Spred2	sprouty-related EVH1 domain containing 2	-0.833279	6.60382	23.3969	8.36439e-06	0.000868456
chr4	135285904	135287719	1816	*	chr4_135285904_135287719	Distal Intergenic	4	135223464	135272814	49351	2	29876	ENSMUST00000143370.1	-13090	ENSMUSG00000037242	Clic4	chloride intracellular channel 4 (mitochondrial)	-2.58992	3.54282	23.3803	8.41786e-06	0.000870746
chr13	101709151	101712109	2959	*	chr13_101709151_101712109	Exon (ENSMUST00000055518.12/18708, exon 3 of 16)	13	101701449	101702104	656	2	18708	ENSMUST00000185701.1	-7047	ENSMUSG00000041417	Pik3r1	phosphoinositide-3-kinase regulatory subunit 1	-1.71816	4.27362	23.358	8.48993e-06	0.000872876
chr13	58127068	58129936	2869	*	chr13_58127068_58129936	Promoter (<=1kb)	13	58125879	58128556	2678	2	77134	ENSMUST00000007980.6	0	ENSMUSG00000007836	Hnrnpa0	heterogeneous nuclear ribonucleoprotein A0	0.76523	6.81574	23.3544	8.50142e-06	0.000872876
chr6	114880326	114888261	7936	*	chr6_114880326_114888261	Intron (ENSMUST00000032459.13/232334, intron 2 of 4)	6	114860628	114875107	14480	2	232334	ENSMUST00000152710.7	-5219	ENSMUSG00000030315	Vgll4	vestigial like family member 4	-0.961622	6.07396	23.3352	8.56431e-06	0.000876088
chr19	61266369	61267181	813	*	chr19_61266369_61267181	Distal Intergenic	19	61226843	61228429	1587	2	12982	ENSMUST00000235987.1	-37940	ENSMUSG00000059326	Csf2ra	colony stimulating factor 2 receptor, alpha, low-affinity (granulocyte-macrophage)	0.650368	9.10457	23.2869	8.72426e-06	0.000889169
chr2	158158981	158161953	2973	*	chr2_158158981_158161953	Distal Intergenic	2	158116402	158146436	30035	2	21817	ENSMUST00000103122.9	-12545	ENSMUSG00000037820	Tgm2	transglutaminase 2, C polypeptide	-1.3273	5.04702	23.2517	8.84255e-06	0.000893173
chr5	102481035	102482927	1893	*	chr5_102481035_102482927	Promoter (<=1kb)	5	102481391	102897936	416546	1	231532	ENSMUST00000073302.11	0	ENSMUSG00000057315	Arhgap24	Rho GTPase activating protein 24	1.61033	4.71913	23.2473	8.85812e-06	0.000893173
chr14	31416945	31419005	2061	*	chr14_31416945_31419005	Promoter (<=1kb)	14	31373785	31417677	43893	2	24056	ENSMUST00000100730.9	0	ENSMUSG00000021892	Sh3bp5	SH3-domain binding protein 5 (BTK-associated)	-1.66324	4.4739	23.2465	8.86021e-06	0.000893173
chr10	122734693	122736575	1883	*	chr10_122734693_122736575	Intron (ENSMUST00000162853.7/319468, intron 1 of 5)	10	122757198	122811471	54274	1	319468	ENSMUST00000160315.1	-20623	ENSMUSG00000034613	Ppm1h	protein phosphatase 1H (PP2C domain containing)	-1.76193	4.47071	23.206	8.99895e-06	0.000903873
chr1	106586248	106588177	1930	*	chr1_106586248_106588177	Intron (ENSMUST00000112751.1/12043, intron 1 of 1)	1	106546496	106546631	136	2	102466254	ENSMUST00000183743.1	-39617	ENSMUSG00000098344	Mir3473f	microRNA 3473f	-1.63023	4.45611	23.1882	9.06044e-06	0.000906763
chr5	73182646	73184463	1818	*	chr5_73182646_73184463	Intron (ENSMUST00000101127.11/72313, intron 3 of 62)	5	73148038	73191879	43842	2	72313	ENSMUST00000176910.2	7416	ENSMUSG00000070733	Fryl	FRY like transcription coactivator	-2.26532	3.74028	23.1698	9.12472e-06	0.000909912
chr18	62177136	62178950	1815	*	chr18_62177136_62178950	Promoter (1-2kb)	18	62177816	62179959	2144	2	11555	ENSMUST00000053640.4	1009	ENSMUSG00000045730	Adrb2	adrenergic receptor, beta 2	1.13821	5.47003	23.136	9.24396e-06	0.000918498
chr1	144302138	144303583	1446	*	chr1_144302138_144303583	Distal Intergenic	1	144242296	144249242	6947	2	50778	ENSMUST00000189061.6	-52896	ENSMUSG00000026358	Rgs1	regulator of G-protein signaling 1	-1.67384	4.59339	23.1221	9.29339e-06	0.000920112
chr18	80600130	80603359	3230	*	chr18_80600130_80603359	Intron (ENSMUST00000237693.1/ENSMUST00000237693.1, intron 2 of 3)	18	80607390	80608975	1586	2	18018	ENSMUST00000237776.1	5616	ENSMUSG00000033016	Nfatc1	nuclear factor of activated T cells, cytoplasmic, calcineurin dependent 1	-1.21926	5.33383	23.0725	9.47182e-06	0.000932155
chr2	19658094	19659840	1747	*	chr2_19658094_19659840	Promoter (<=1kb)	2	19657752	19660583	2832	1	71198	ENSMUST00000052168.5	342	ENSMUSG00000043415	Otud1	OTU domain containing 1	1.04748	5.63111	23.0697	9.48228e-06	0.000932155
chr9	62120503	62123099	2597	*	chr9_62120503_62123099	Promoter (<=1kb)	9	62122518	62122594	77	2	100628602	ENSMUST00000174955.1	0	ENSMUSG00000092696	Mir5133	microRNA 5133	0.898641	5.99265	23.0451	9.57225e-06	0.000937674
chr7	98553709	98557877	4169	*	chr7_98553709_98557877	Intron (ENSMUST00000069035.5/ENSMUST00000069035.5, intron 1 of 1)	7	98593499	98595016	1518	2	233545	ENSMUST00000205513.1	37139	ENSMUSG00000035401	Emsy	EMSY, BRCA2-interacting transcriptional repressor	-1.09973	5.69401	23.2253	9.77703e-06	0.000951875
chr5	149366215	149368461	2247	*	chr5_149366215_149368461	Promoter (<=1kb)	5	149368476	149430682	62207	1	70717	ENSMUST00000201641.1	-15	ENSMUSG00000029659	Medag	mesenteric estrogen dependent adipogenesis	-2.02358	3.94465	22.9876	9.78589e-06	0.000951875
chr6	135321648	135323912	2265	*	chr6_135321648_135323912	Promoter (2-3kb)	6	135312155	135319561	7407	2	102640545	ENSMUST00000203442.1	-2087	ENSMUSG00000107768	Gm36582	predicted gene, 36582	-1.85494	3.96014	22.954	9.91352e-06	0.000960918
chr11	3347748	3350594	2847	*	chr11_3347748_3350594	Promoter (2-3kb)	11	3350392	3352817	2426	2	16886	ENSMUST00000148771.1	2223	ENSMUSG00000020451	Limk2	LIM motif-containing protein kinase 2	-1.24019	5.1603	22.91	1.00826e-05	0.000973897
chr4	155007344	155011543	4200	*	chr4_155007344_155011543	Promoter (<=1kb)	4	154983115	155010984	27870	2	269615	ENSMUST00000105631.8	0	ENSMUSG00000029055	Plch2	phospholipase C, eta 2	1.24738	5.33514	22.8899	1.02671e-05	0.000988282
chr3	40949775	40951599	1825	*	chr3_40949775_40951599	Promoter (<=1kb)	3	40949828	40977782	27955	1	214048	ENSMUST00000048490.12	0	ENSMUSG00000025762	Larp1b	La ribonucleoprotein 1B	0.955348	5.76417	22.8351	1.03775e-05	0.000995445
chr18	60628096	60629832	1737	*	chr18_60628096_60629832	Promoter (<=1kb)	18	60593990	60629853	35864	2	104027	ENSMUST00000130360.1	21	ENSMUSG00000043079	Synpo	synaptopodin	-1.52539	4.57439	22.7982	1.05265e-05	0.00100626
chr11	3122159	3126145	3987	*	chr11_3122159_3126145	Promoter (<=1kb)	11	3125904	3129396	3493	1	236604	ENSMUST00000145164.7	0	ENSMUSG00000121500	Pisd-ps1	phosphatidylserine decarboxylase, pseudogene 1	0.679	8.06864	22.8061	1.05902e-05	0.00100887
chr3	27709652	27711117	1466	*	chr3_27709652_27711117	Promoter (<=1kb)	3	27416162	27710398	294237	2	72007	ENSMUST00000195008.5	0	ENSMUSG00000039286	Fndc3b	fibronectin type III domain containing 3B	1.46684	4.75489	22.7243	1.08304e-05	0.00102742
chr5	124765890	124768701	2812	*	chr5_124765890_124768701	Intron (ENSMUST00000141137.6/56087, intron 24 of 77)	5	124791740	124796345	4606	1	56087	ENSMUST00000126998.2	-23039	ENSMUSG00000038011	Dnah10	dynein, axonemal, heavy chain 10	1.48591	4.47719	22.7175	1.0859e-05	0.00102742
chr3	86222859	86225773	2915	*	chr3_86222859_86225773	Promoter (<=1kb)	3	86224680	86746712	522033	1	80877	ENSMUST00000192145.5	0	ENSMUSG00000028080	Lrba	LPS-responsive beige-like anchor	0.796952	6.47599	22.691	1.09707e-05	0.00103166
chr6	114839508	114841476	1969	*	chr6_114839508_114841476	Intron (ENSMUST00000032457.16/74244, intron 18 of 18)	6	114856151	114859222	3072	1	74244	ENSMUST00000182934.1	-14675	ENSMUSG00000030314	Atg7	autophagy related 7	-1.66663	4.15771	22.6889	1.09796e-05	0.00103166
chr3	101603367	101606945	3579	*	chr3_101603367_101606945	Promoter (<=1kb)	3	101576219	101604684	28466	2	11928	ENSMUST00000036493.7	0	ENSMUSG00000033161	Atp1a1	ATPase, Na+/K+ transporting, alpha 1 polypeptide	0.82782	6.45992	22.6804	1.10155e-05	0.00103166
chr8	81344949	81346791	1843	*	chr8_81344949_81346791	Promoter (2-3kb)	8	81342562	82125036	782475	1	234515	ENSMUST00000215332.1	2387	ENSMUSG00000037940	Inpp4b	inositol polyphosphate-4-phosphatase, type II	1.18616	5.26294	22.6621	1.10938e-05	0.0010355
chr16	23285233	23288096	2864	*	chr16_23285233_23288096	Promoter (2-3kb)	16	23290470	23358595	68126	1	20440	ENSMUST00000115335.1	-2374	ENSMUSG00000022885	St6gal1	beta galactoside alpha 2,6 sialyltransferase 1	-1.81921	4.4389	22.665	1.11954e-05	0.00104148
chr2	151548595	151552358	3764	*	chr2_151548595_151552358	Intron (ENSMUST00000044011.11/14225, intron 2 of 4)	2	151545410	151560713	15304	1	14225	ENSMUST00000132614.1	3185	ENSMUSG00000032966	Fkbp1a	FK506 binding protein 1a	-1.23555	5.58783	22.5788	1.14566e-05	0.00106181
chr5	103752782	103757240	4459	*	chr5_103752782_103757240	Promoter (<=1kb)	5	103754162	103855322	101161	1	17355	ENSMUST00000054979.9	0	ENSMUSG00000029313	Aff1	AF4/FMR2 family, member 1	0.752748	6.87452	22.5711	1.14906e-05	0.00106181
chr8	88293208	88295615	2408	*	chr8_88293208_88295615	Promoter (<=1kb)	8	88294235	88329961	35727	1	11513	ENSMUST00000098521.3	0	ENSMUSG00000031659	Adcy7	adenylate cyclase 7	-0.970852	5.9912	22.5444	1.16097e-05	0.00106925
chr18	53244664	53246678	2015	*	chr18_53244664_53246678	Promoter (<=1kb)	18	53245662	53390920	145259	1	69226	ENSMUST00000165032.8	0	ENSMUSG00000024535	Snx24	sorting nexing 24	1.3378	4.84925	22.5352	1.16515e-05	0.00106955
chr5	64802393	64804490	2098	*	chr5_64802393_64804490	Promoter (<=1kb)	5	64803388	64832901	29514	1	16599	ENSMUST00000165536.7	0	ENSMUSG00000029178	Klf3	Kruppel-like factor 3 (basic)	0.909718	5.96747	22.4973	1.18233e-05	0.00108174
chr2	30238976	30246363	7388	*	chr2_30238976_30246363	Promoter (<=1kb)	2	30240567	30282148	41582	1	241296	ENSMUST00000139454.2	0	ENSMUSG00000007476	Lrrc8a	leucine rich repeat containing 8A VRAC subunit A	-0.823866	6.72611	22.4715	1.19418e-05	0.00108477
chr8	86807689	86810068	2380	*	chr8_86807689_86810068	Exon (ENSMUST00000209389.1/ENSMUST00000209389.1, exon 2 of 2)	8	86844319	86852420	8102	2	80750	ENSMUST00000210029.1	42352	ENSMUSG00000031652	N4bp1	NEDD4 binding protein 1	-1.54516	4.52384	22.4683	1.19569e-05	0.00108477
chr16	52061668	52065316	3649	*	chr16_52061668_52065316	Intron (ENSMUST00000114471.2/208650, intron 3 of 17)	16	52049653	52205385	155733	1	208650	ENSMUST00000227756.1	12015	ENSMUSG00000022637	Cblb	Casitas B-lineage lymphoma b	-1.02699	5.77326	22.4646	1.19739e-05	0.00108477
chr15	100719031	100720601	1571	*	chr15_100719031_100720601	Promoter (<=1kb)	15	100692864	100720477	27614	2	207839	ENSMUST00000161514.1	0	ENSMUSG00000037280	Galnt6	polypeptide N-acetylgalactosaminyltransferase 6	-1.274	5.02184	22.4513	1.20356e-05	0.00108681
chr11	103772171	103774602	2432	*	chr11_103772171_103774602	Promoter (<=1kb)	11	103774150	103817957	43808	1	22415	ENSMUST00000000127.5	0	ENSMUSG00000000125	Wnt3	wingless-type MMTV integration site family, member 3	1.15462	5.49446	22.4257	1.21557e-05	0.00109113
chr13	43243487	43248901	5415	*	chr13_43243487_43248901	Intron (ENSMUST00000055341.6/328232, intron 1 of 1)	13	43265425	43303405	37981	2	328232	ENSMUST00000222779.1	54504	ENSMUSG00000051335	Gfod1	glucose-fructose oxidoreductase domain containing 1	-0.949138	6.00933	22.4243	1.21621e-05	0.00109113
chr14	66263583	66267688	4106	*	chr14_66263583_66267688	Intron (ENSMUST00000022622.13/19229, intron 1 of 30)	14	66153844	66280982	127139	2	19229	ENSMUST00000111121.1	13294	ENSMUSG00000059456	Ptk2b	PTK2 protein tyrosine kinase 2 beta	-1.11827	5.64496	22.399	1.22821e-05	0.00109834
chr16	23298245	23301380	3136	*	chr16_23298245_23301380	Intron (ENSMUST00000023601.13/20440, intron 2 of 7)	16	23290470	23358595	68126	1	20440	ENSMUST00000115335.1	7775	ENSMUSG00000022885	St6gal1	beta galactoside alpha 2,6 sialyltransferase 1	-1.70511	4.32465	22.3549	1.24936e-05	0.00111366
chr13	117023821	117025540	1720	*	chr13_117023821_117025540	Promoter (<=1kb)	13	116854820	117025522	170703	2	52552	ENSMUST00000022239.7	0	ENSMUSG00000021725	Parp8	poly (ADP-ribose) polymerase family, member 8	0.930089	5.83132	22.3354	1.25886e-05	0.00111853
chr11	97276410	97278353	1944	*	chr11_97276410_97278353	Promoter (2-3kb)	11	97242634	97280408	37775	2	19155	ENSMUST00000168743.7	2055	ENSMUSG00000001441	Npepps	aminopeptidase puromycin sensitive	-1.40086	4.81018	22.3034	1.27459e-05	0.00112888
chr10	75855446	75857725	2280	*	chr10_75855446_75857725	Promoter (2-3kb)	10	75859450	75860192	743	2	17319	ENSMUST00000218267.1	2467	ENSMUSG00000033307	Mif	macrophage migration inhibitory factor (glycosylation-inhibiting factor)	-1.38553	4.91199	22.1896	1.33215e-05	0.00117611
chr1	85086165	85091917	5753	*	chr1_85086165_85091917	3' UTR	1	85083069	85109449	26381	2	381287	ENSMUST00000161724.7	17532	ENSMUSG00000089844	A530032D15Rik	RIKEN cDNA A530032D15Rik gene	0.885006	6.46532	22.1556	1.34987e-05	0.00118797
chr7	139246753	139249267	2515	*	chr7_139246753_139249267	Promoter (<=1kb)	7	139248482	139267975	19494	1	101631	ENSMUST00000093993.4	0	ENSMUSG00000060260	Pwwp2b	PWWP domain containing 2B	1.03232	5.58198	22.0813	1.38945e-05	0.00121747
chr2	158672656	158679684	7029	*	chr2_158672656_158679684	Intron (ENSMUST00000129902.1/228852, intron 2 of 10)	2	158667119	158766334	99216	1	228852	ENSMUST00000045503.10	5537	ENSMUSG00000037754	Ppp1r16b	protein phosphatase 1, regulatory subunit 16B	-0.994845	6.10303	22.0763	1.39218e-05	0.00121747
chr2	23155981	23157298	1318	*	chr2_23155981_23157298	Promoter (<=1kb)	2	23156369	23199260	42892	1	27377	ENSMUST00000028117.3	0	ENSMUSG00000026775	Yme1l1	YME1-like 1 (S. cerevisiae)	1.02093	5.45111	22.0563	1.40301e-05	0.00122156
chr1	106544604	106547365	2762	*	chr1_106544604_106547365	Promoter (<=1kb)	1	106546496	106546631	136	2	102466254	ENSMUST00000183743.1	0	ENSMUSG00000098344	Mir3473f	microRNA 3473f	-1.45608	4.62242	22.0515	1.40567e-05	0.00122156
chr16	32065585	32068529	2945	*	chr16_32065585_32068529	Exon (ENSMUST00000104272.1/ENSMUST00000104272.1, exon 1 of 1)	16	32016290	32079342	63053	2	224105	ENSMUST00000023467.8	10813	ENSMUSG00000022781	Pak2	p21 (RAC1) activated kinase 2	-1.2063	5.29941	22.041	1.4114e-05	0.00122272
chr9	121679460	121683010	3551	*	chr9_121679460_121683010	3' UTR	9	121688198	121690473	2276	2	215474	ENSMUST00000132733.1	7463	ENSMUSG00000061536	Sec22c	SEC22 homolog C, vesicle trafficking protein	-1.08336	5.57424	22.0101	1.42851e-05	0.00123368
chr14	65372442	65375166	2725	*	chr14_65372442_65375166	Promoter (<=1kb)	14	65375393	65386363	10971	1	380912	ENSMUST00000224687.1	-227	ENSMUSG00000034522	Zfp395	zinc finger protein 395	-1.05618	5.47024	22.0018	1.4331e-05	0.00123381
chr11	23254363	23258160	3798	*	chr11_23254363_23258160	Promoter (<=1kb)	11	23256041	23297597	41557	1	103573	ENSMUST00000020538.12	0	ENSMUSG00000020290	Xpo1	exportin 1	0.694141	7.08901	21.9803	1.44516e-05	0.00124033
chr6	31140012	31141901	1890	*	chr6_31140012_31141901	Intron (ENSMUST00000229711.1/232685, intron 1 of 3)	6	31086538	31166516	79979	2	232685	ENSMUST00000229711.1	24615	ENSMUSG00000044471	Lncpint	long non-protein coding RNA, Trp53 induced transcript	-1.90772	3.89229	21.9188	1.4802e-05	0.00126051
chr3	131130261	131133570	3310	*	chr3_131130261_131133570	Intron (ENSMUST00000029611.13/16842, intron 3 of 11)	3	131113856	131204262	90407	1	16842	ENSMUST00000198624.1	16405	ENSMUSG00000027985	Lef1	lymphoid enhancer binding factor 1	-1.36165	5.02804	21.9136	1.48321e-05	0.00126051
chr11	11688842	11690978	2137	*	chr11_11688842_11690978	Promoter (2-3kb)	11	11686445	11769798	83354	1	22778	ENSMUST00000018798.6	2397	ENSMUSG00000018654	Ikzf1	IKAROS family zinc finger 1	0.737873	6.80916	21.907	1.48702e-05	0.00126051
chr16	36060300	36063913	3614	*	chr16_36060300_36063913	Intron (ENSMUST00000004057.8/70186, intron 1 of 4)	16	36043846	36071369	27524	2	70186	ENSMUST00000231351.1	7456	ENSMUSG00000003955	Fam162a	family with sequence similarity 162, member A	-1.14202	5.3822	21.9016	1.49017e-05	0.00126051
chr12	74803840	74804506	667	*	chr12_74803840_74804506	Distal Intergenic	12	74897220	75177332	280113	2	238271	ENSMUST00000042299.3	372826	ENSMUSG00000034402	Kcnh5	potassium voltage-gated channel, subfamily H (eag-related), member 5	0.939332	7.50367	25.5207	1.4914e-05	0.00126051
chr1	136576931	136580737	3807	*	chr1_136576931_136580737	Exon (ENSMUST00000193724.1/ENSMUST00000193724.1, exon 1 of 2)	1	136624901	136630053	5153	1	226442	ENSMUST00000047734.14	-44164	ENSMUSG00000041483	Zfp281	zinc finger protein 281	-1.03131	5.86895	21.8697	1.50884e-05	0.00127137
chr13	48854812	48856118	1307	*	chr13_48854812_48856118	Intron (ENSMUST00000035540.8/18676, intron 1 of 21)	13	48801750	48871119	69370	2	18676	ENSMUST00000035540.8	15001	ENSMUSG00000038025	Phf2	PHD finger protein 2	-2.20799	3.75653	21.7923	1.55515e-05	0.00130642
chr17	80060473	80062623	2151	*	chr17_80060473_80062623	Promoter (<=1kb)	17	80029487	80062227	32741	2	72692	ENSMUST00000184635.7	0	ENSMUSG00000024095	Hnrnpll	heterogeneous nuclear ribonucleoprotein L-like	0.810527	6.3699	21.7513	1.5802e-05	0.00131959
chr7	25389653	25395745	6093	*	chr7_25389653_25395745	Promoter (<=1kb)	7	25379645	25390106	10462	2	16890	ENSMUST00000054301.13	0	ENSMUSG00000003123	Lipe	lipase, hormone sensitive	-0.760011	6.83861	21.7511	1.58035e-05	0.00131959
chr9	88336222	88337802	1581	*	chr9_88336222_88337802	Intron (ENSMUST00000034992.7/23959, intron 1 of 8)	9	88327633	88367844	40212	1	23959	ENSMUST00000187166.1	8589	ENSMUSG00000032420	Nt5e	5' nucleotidase, ecto	-2.34185	3.85343	22.162	1.58653e-05	0.00132077
chr4	119106600	119108325	1726	*	chr4_119106600_119108325	Promoter (<=1kb)	4	119108711	119137983	29273	1	20525	ENSMUST00000030398.9	-386	ENSMUSG00000028645	Slc2a1	solute carrier family 2 (facilitated glucose transporter), member 1	-1.19495	5.213	21.705	1.60908e-05	0.00133554
chr6	122760506	122765237	4732	*	chr6_122760506_122765237	Intron (ENSMUST00000165884.7/20527, intron 2 of 4)	6	122737278	122779957	42680	2	20527	ENSMUST00000171541.1	14720	ENSMUSG00000003153	Slc2a3	solute carrier family 2 (facilitated glucose transporter), member 3	-1.27622	6.28364	28.4685	1.61501e-05	0.00133646
chr1	136628346	136629831	1486	*	chr1_136628346_136629831	3' UTR	1	136624901	136630053	5153	1	226442	ENSMUST00000112046.1	3445	ENSMUSG00000041483	Zfp281	zinc finger protein 281	-1.49409	4.77084	21.6527	1.64235e-05	0.00135139
chr6	108539043	108542295	3253	*	chr6_108539043_108542295	Exon (ENSMUST00000032192.8/16438, exon 61 of 62)	6	108518732	108519672	941	1	16438	ENSMUST00000205005.1	20311	ENSMUSG00000030102	Itpr1	inositol 1,4,5-trisphosphate receptor 1	-1.41155	4.86211	21.652	1.6428e-05	0.00135139
chr16	52099732	52101348	1617	*	chr16_52099732_52101348	Intron (ENSMUST00000114471.2/208650, intron 3 of 17)	16	52049653	52205385	155733	1	208650	ENSMUST00000227756.1	50079	ENSMUSG00000022637	Cblb	Casitas B-lineage lymphoma b	-3.00557	3.17006	21.6237	1.66107e-05	0.00136237
chr13	108315094	108317262	2169	*	chr13_108315094_108317262	Promoter (<=1kb)	13	108316332	108389585	73254	1	218581	ENSMUST00000051594.11	0	ENSMUSG00000021697	Depdc1b	DEP domain containing 1B	1.0527	5.49984	21.6126	1.66834e-05	0.0013643
chr10	21302751	21306601	3851	*	chr10_21302751_21306601	Exon (ENSMUST00000020153.9/56422, exon 3 of 18)	10	21296058	21352553	56496	1	56422	ENSMUST00000218714.1	6693	ENSMUSG00000019977	Hbs1l	Hbs1-like (S. cerevisiae)	-1.29779	5.27803	21.5779	1.69114e-05	0.00137888
chr15	60179073	60180789	1717	*	chr15_60179073_60180789	Intron (ENSMUST00000227875.1/ENSMUST00000227875.1, intron 1 of 4)	15	60014866	60016613	1748	2	71088	ENSMUST00000096421.3	-162460	ENSMUSG00000071749	4933412E24Rik	RIKEN cDNA 4933412E24 gene	-1.64059	4.36562	21.5675	1.69806e-05	0.00138046
chr3	96486472	96488401	1930	*	chr3_96486472_96488401	Exon (ENSMUST00000177643.1/ENSMUST00000177643.1, exon 1 of 1)	3	96433788	96452306	18519	2	329716	ENSMUST00000098841.3	-34166	ENSMUSG00000046317	BC107364	cDNA sequence BC107364	0.915769	5.83676	21.5448	1.71319e-05	0.00138868
chr5	116023540	116026208	2669	*	chr5_116023540_116026208	Promoter (<=1kb)	5	116013586	116024462	10877	2	19079	ENSMUST00000031486.13	0	ENSMUSG00000029513	Prkab1	protein kinase, AMP-activated, beta 1 non-catalytic subunit	0.912573	5.8243	21.4892	1.75094e-05	0.00141515
chr15	101141637	101145212	3576	*	chr15_101141637_101145212	3' UTR	15	101137600	101142624	5025	1	11482	ENSMUST00000128525.1	4037	ENSMUSG00000000530	Acvrl1	activin A receptor, type II-like 1	-1.33751	4.97004	21.4572	1.77308e-05	0.00142863
chr6	47740935	47754574	13640	*	chr6_47740935_47754574	Distal Intergenic	6	47803576	47803652	77	2	735289	ENSMUST00000102106.1	49078	ENSMUSG00000076060	Mir704	microRNA 704	0.63365	8.95994	21.4429	1.78301e-05	0.00142863
chr16	38399047	38400911	1865	*	chr16_38399047_38400911	Exon (ENSMUST00000002926.7/85031, exon 9 of 11)	16	38415317	38417794	2478	2	85031	ENSMUST00000232224.1	16883	ENSMUSG00000002847	Pla1a	phospholipase A1 member A	-1.93598	4.03556	21.4428	1.78308e-05	0.00142863
chr17	3113819	3116020	2202	*	chr17_3113819_3116020	Promoter (<=1kb)	17	3114972	3151719	36748	1	106583	ENSMUST00000232079.1	0	ENSMUSG00000046201	Scaf8	SR-related CTD-associated factor 8	0.803065	6.19239	21.3971	1.81538e-05	0.00145031
chr15	100708873	100710292	1420	*	chr15_100708873_100710292	Intron (ENSMUST00000159715.7/207839, intron 4 of 11)	15	100692864	100720477	27614	2	207839	ENSMUST00000161514.1	10185	ENSMUSG00000037280	Galnt6	polypeptide N-acetylgalactosaminyltransferase 6	-2.45861	3.73743	21.3569	1.84429e-05	0.00146813
chr15	96284045	96287298	3254	*	chr15_96284045_96287298	Promoter (<=1kb)	15	96287518	96352038	64521	1	77044	ENSMUST00000134985.8	-220	ENSMUSG00000033237	Arid2	AT rich interactive domain 2 (ARID, RFX-like)	0.724188	6.70178	21.346	1.85217e-05	0.00146813
chr14	73238234	73240272	2039	*	chr14_73238234_73240272	Promoter (<=1kb)	14	73237895	73243294	5400	1	67168	ENSMUST00000044405.7	339	ENSMUSG00000033446	Lpar6	lysophosphatidic acid receptor 6	0.827405	6.22857	21.3441	1.85357e-05	0.00146813
chr15	37960148	37961164	1017	*	chr15_37960148_37961164	Promoter (<=1kb)	15	37923952	37961103	37152	2	382985	ENSMUST00000022901.15	0	ENSMUSG00000022292	Rrm2b	ribonucleotide reductase M2 B (TP53 inducible)	1.04431	5.46356	21.2967	1.88839e-05	0.00149145
chr11	60543446	60546966	3521	*	chr11_60543446_60546966	Intron (ENSMUST00000134770.1/268420, intron 1 of 3)	11	60537978	60558512	20535	1	268420	ENSMUST00000044250.3	5468	ENSMUSG00000042650	Alkbh5	alkB homolog 5, RNA demethylase	-1.21843	5.19541	21.2784	1.90207e-05	0.00149799
chr6	125468437	125473005	4569	*	chr6_125468437_125473005	Exon (ENSMUST00000032492.8/12527, exon 2 of 8)	6	125460589	125478302	17714	2	12527	ENSMUST00000130132.1	5297	ENSMUSG00000030342	Cd9	CD9 antigen	-1.14131	5.45529	21.2535	1.9208e-05	0.00150845
chr15	66964714	66966483	1770	*	chr15_66964714_66966483	Promoter (1-2kb)	15	66943079	66967925	24847	2	17988	ENSMUST00000168979.7	1442	ENSMUSG00000005125	Ndrg1	N-myc downstream regulated gene 1	-2.1264	3.89145	21.1906	1.96893e-05	0.00154189
chr11	32677437	32680558	3122	*	chr11_32677437_32680558	3' UTR	11	32642904	32720574	77671	1	103583	ENSMUST00000143290.1	34533	ENSMUSG00000020271	Fbxw11	F-box and WD-40 domain protein 11	-1.5429	4.74569	21.1817	1.9758e-05	0.00154291
chr6	114900881	114904675	3795	*	chr6_114900881_114904675	Intron (ENSMUST00000032459.13/232334, intron 1 of 4)	6	114861424	114921821	60398	2	232334	ENSMUST00000032459.13	17146	ENSMUSG00000030315	Vgll4	vestigial like family member 4	-1.07325	5.51538	21.1661	1.98796e-05	0.001548
chr14	121355793	121361641	5849	*	chr14_121355793_121361641	Promoter (<=1kb)	14	121302289	121359868	57580	2	223255	ENSMUST00000226161.1	0	ENSMUSG00000063410	Stk24	serine/threonine kinase 24	-0.800515	6.7368	21.1581	1.99424e-05	0.001548
chr2	121451661	121455516	3856	*	chr2_121451661_121455516	Promoter (<=1kb)	2	121452154	121453753	1600	2	574418	ENSMUST00000126678.1	0	ENSMUSG00000046110	Serinc4	serine incorporator 4	-1.26234	5.0691	21.1409	2.00779e-05	0.001548
chr15	100062132	100064367	2236	*	chr15_100062132_100064367	Intron (ENSMUST00000100203.9/239667, intron 1 of 37)	15	100038664	100219473	180810	1	239667	ENSMUST00000100203.9	23468	ENSMUSG00000023026	Dip2b	disco interacting protein 2 homolog B	-2.01303	3.91579	21.1265	2.01923e-05	0.001548
chr1	86486551	86489186	2636	*	chr1_86486551_86489186	Distal Intergenic	1	86526726	86530712	3987	1	19231	ENSMUST00000045897.14	-37540	ENSMUSG00000026238	Ptma	prothymosin alpha	0.778525	6.29067	21.1206	2.02393e-05	0.001548
chr5	139366930	139370812	3883	*	chr5_139366930_139370812	Promoter (<=1kb)	5	139369650	139369745	96	2	723898	ENSMUST00000083659.1	0	ENSMUSG00000065593	Mir339	microRNA 339	-1.11536	5.67351	21.1135	2.0296e-05	0.001548
chr11	58019486	58023092	3607	*	chr11_58019486_58023092	Intron (ENSMUST00000071487.12/73158, intron 1 of 18)	11	58009064	58062034	52971	1	73158	ENSMUST00000178636.1	10422	ENSMUSG00000037331	Larp1	La ribonucleoprotein 1, translational regulator	-1.15133	5.4463	21.113	2.03002e-05	0.001548
chr6	120013697	120017361	3665	*	chr6_120013697_120017361	Intron (ENSMUST00000060043.12/232341, intron 1 of 27)	6	120034228	120034311	84	2	735290	ENSMUST00000102262.1	16950	ENSMUSG00000076217	Mir706	microRNA 706	-1.08007	5.56534	21.1096	2.03276e-05	0.001548
chr1	80757561	80759309	1749	*	chr1_80757561_80759309	Promoter (<=1kb)	1	80501073	80758448	257376	2	210293	ENSMUST00000077946.11	0	ENSMUSG00000038608	Dock10	dedicator of cytokinesis 10	0.908187	5.85912	21.1043	2.03699e-05	0.001548
chr6	47737040	47740290	3251	*	chr6_47737040_47740290	Distal Intergenic	6	47803576	47803652	77	2	735289	ENSMUST00000102106.1	63362	ENSMUSG00000076060	Mir704	microRNA 704	0.78693	6.71626	21.1028	2.03816e-05	0.001548
chr11	69094727	69097699	2973	*	chr11_69094727_69097699	Promoter (<=1kb)	11	69095217	69106458	11242	1	18626	ENSMUST00000101004.8	0	ENSMUSG00000020893	Per1	period circadian clock 1	0.741865	6.59838	21.094	2.04531e-05	0.00154918
chr1	160245911	160247731	1821	*	chr1_160245911_160247731	Promoter (<=1kb)	1	160236655	160247998	11344	2	29809	ENSMUST00000194623.1	267	ENSMUSG00000026721	Rabgap1l	RAB GTPase activating protein 1-like	-1.30527	4.89423	21.0611	2.07194e-05	0.0015644
chr11	109375534	109378825	3292	*	chr11_109375534_109378825	Intron (ENSMUST00000106702.3/14674, intron 2 of 2)	11	109354778	109363654	8877	2	100036768	ENSMUST00000070956.3	-11880	ENSMUSG00000056687	Gm11696	predicted gene 11696	-0.963104	5.98927	21.0549	2.07706e-05	0.0015644
chr16	4729332	4732809	3478	*	chr16_4729332_4732809	Promoter (2-3kb)	16	4726363	4766742	40380	1	15369	ENSMUST00000004172.14	2969	ENSMUSG00000004070	Hmox2	heme oxygenase 2	-1.39605	5.12002	21.0688	2.08233e-05	0.0015644
chr3	27182762	27184436	1675	*	chr3_27182762_27184436	Promoter (<=1kb)	3	27182965	27244958	61994	1	320024	ENSMUST00000046515.14	0	ENSMUSG00000027698	Nceh1	neutral cholesterol ester hydrolase 1	0.93685	5.78668	21.0368	2.09193e-05	0.00156736
chr15	81959611	81961316	1706	*	chr15_81959611_81961316	Promoter (<=1kb)	15	81951108	81960842	9735	2	29858	ENSMUST00000229385.1	0	ENSMUSG00000022474	Pmm1	phosphomannomutase 1	0.936331	5.80806	21.02	2.10588e-05	0.00157356
chr18	65436787	65440466	3680	*	chr18_65436787_65440466	Exon (ENSMUST00000224056.2/240354, exon 2 of 17)	18	65444264	65448898	4635	1	240354	ENSMUST00000235209.1	-3798	ENSMUSG00000032688	Malt1	MALT1 paracaspase	-1.08252	5.81067	21.1192	2.12544e-05	0.00158391
chr15	77808217	77810733	2517	*	chr15_77808217_77810733	Promoter (2-3kb)	15	77794652	77813231	18580	2	17886	ENSMUST00000124844.7	2498	ENSMUSG00000022443	Myh9	myosin, heavy polypeptide 9, non-muscle	-1.11912	5.51041	20.9763	2.1425e-05	0.00159234
chr18	64513122	64514907	1786	*	chr18_64513122_64514907	Promoter (1-2kb)	18	64505025	64511877	6853	2	70223	ENSMUST00000237831.1	-1245	ENSMUSG00000024587	Nars	asparaginyl-tRNA synthetase	1.4867	4.67498	20.9587	2.15741e-05	0.00159914
chr5	123388108	123390144	2037	*	chr5_123388108_123390144	Distal Intergenic	5	123394798	123446896	52099	1	208104	ENSMUST00000111596.7	-4654	ENSMUSG00000038342	Mlxip	MLX interacting protein	-1.56125	4.24619	20.9518	2.16332e-05	0.00159924
chr10	59898020	59903549	5530	*	chr10_59898020_59903549	3' UTR	10	59879626	59898521	18896	1	56709	ENSMUST00000020309.6	18394	ENSMUSG00000020109	Dnajb12	DnaJ heat shock protein family (Hsp40) member B12	-0.760091	6.72497	20.9219	2.18898e-05	0.00161391
chr14	25609523	25612128	2606	*	chr14_25609523_25612128	Promoter (1-2kb)	14	25607838	25645735	37898	1	328365	ENSMUST00000160229.1	1685	ENSMUSG00000007817	Zmiz1	zinc finger, MIZ-type containing 1	-1.09148	5.4173	20.8819	2.22384e-05	0.0016316
chr4	109656986	109658535	1550	*	chr4_109656986_109658535	Exon (ENSMUST00000156790.7/ENSMUST00000156790.7, exon 1 of 3)	4	109660876	109665372	4497	2	12580	ENSMUST00000063531.4	6837	ENSMUSG00000028551	Cdkn2c	cyclin dependent kinase inhibitor 2C	1.12276	5.28117	20.8809	2.22475e-05	0.0016316
chr4	119120777	119128683	7907	*	chr4_119120777_119128683	Intron (ENSMUST00000030398.9/20525, intron 2 of 9)	4	119108914	119137330	28417	1	20525	ENSMUST00000174372.2	11863	ENSMUSG00000028645	Slc2a1	solute carrier family 2 (facilitated glucose transporter), member 1	-0.680188	7.52478	20.8698	2.23453e-05	0.00163445
chr2	181930206	181931778	1573	*	chr2_181930206_181931778	Distal Intergenic	2	181991129	182003861	12733	1	672125	ENSMUST00000071760.7	-59351	ENSMUSG00000098505	Gm14496	predicted gene 14496	0.780535	7.63519	22.271	2.29569e-05	0.00167439
chr10	29361468	29362686	1219	*	chr10_29361468_29362686	Promoter (<=1kb)	10	29344176	29362442	18267	2	68031	ENSMUST00000160144.8	0	ENSMUSG00000038876	Rnf146	ring finger protein 146	1.01203	5.36818	20.7955	2.30122e-05	0.00167439
chr14	61172828	61173663	836	*	chr14_61172828_61173663	Promoter (<=1kb)	14	61172990	61195663	22674	1	50720	ENSMUST00000121091.1	0	ENSMUSG00000048279	Sacs	sacsin	0.996008	5.41468	20.7782	2.317e-05	0.00167748
chr5	113837693	113842490	4798	*	chr5_113837693_113842490	3' UTR	5	113820106	113832644	12539	2	20345	ENSMUST00000199109.1	-5049	ENSMUSG00000048163	Selplg	selectin, platelet (p-selectin) ligand	-1.20218	5.20887	20.7721	2.32263e-05	0.00167748
chr15	100724555	100725752	1198	*	chr15_100724555_100725752	Intron (ENSMUST00000159715.7/207839, intron 1 of 11)	15	100691813	100729376	37564	2	207839	ENSMUST00000159715.7	3624	ENSMUSG00000037280	Galnt6	polypeptide N-acetylgalactosaminyltransferase 6	-2.15668	3.95668	20.771	2.32361e-05	0.00167748
chr8	84069194	84070932	1739	*	chr8_84069194_84070932	Promoter (2-3kb)	8	84066836	84096992	30157	1	19724	ENSMUST00000005600.5	2358	ENSMUSG00000031706	Rfx1	regulatory factor X, 1 (influences HLA class II expression)	-1.70858	4.32118	20.7213	2.36978e-05	0.00170637
chr7	66078840	66080218	1379	*	chr7_66078840_66080218	Promoter (<=1kb)	7	66079649	66089405	9757	1	109815	ENSMUST00000101801.6	0	ENSMUSG00000075701	Selenos	selenoprotein S	0.930689	5.63862	20.6211	2.46583e-05	0.00176627
chr18	25167168	25170372	3205	*	chr18_25167168_25170372	Promoter (<=1kb)	18	25168999	25463725	294727	1	225289	ENSMUST00000159605.7	0	ENSMUSG00000033632	AW554918	expressed sequence AW554918	0.844367	6.12151	20.6209	2.46598e-05	0.00176627
chr7	110627412	110631490	4079	*	chr7_110627412_110631490	Promoter (<=1kb)	7	110627661	110629820	2160	1	11535	ENSMUST00000033054.9	0	ENSMUSG00000030790	Adm	adrenomedullin	-0.960228	5.86105	20.5976	2.48894e-05	0.00176627
chr10	39447868	39449568	1701	*	chr10_39447868_39449568	Intron (ENSMUST00000148152.7/14360, intron 2 of 4)	10	39454805	39564355	109551	1	14360	ENSMUST00000135242.7	-5237	ENSMUSG00000019843	Fyn	Fyn proto-oncogene	-1.81147	4.24493	20.5936	2.49284e-05	0.00176627
chr6	47650963	47668712	17750	*	chr6_47650963_47668712	Distal Intergenic	6	47552386	47595341	42956	2	14056	ENSMUST00000133043.2	-55622	ENSMUSG00000029687	Ezh2	enhancer of zeste 2 polycomb repressive complex 2 subunit	0.614426	9.08142	20.5904	2.49609e-05	0.00176627
chr11	72409437	72412539	3103	*	chr11_72409437_72412539	Promoter (<=1kb)	11	72389164	72411711	22548	2	276829	ENSMUST00000108500.7	0	ENSMUSG00000045667	Smtnl2	smoothelin-like 2	-1.29055	4.95028	20.5898	2.49662e-05	0.00176627
chr4	135114382	135116881	2500	*	chr4_135114382_135116881	Distal Intergenic	4	135120652	135177990	57339	1	12399	ENSMUST00000056977.13	-3771	ENSMUSG00000070691	Runx3	runt related transcription factor 3	-1.15733	5.42533	20.6084	2.49757e-05	0.00176627
chr16	23106390	23108844	2455	*	chr16_23106390_23108844	Promoter (<=1kb)	16	23107444	23113947	6504	1	13682	ENSMUST00000023599.12	0	ENSMUSG00000022884	Eif4a2	eukaryotic translation initiation factor 4A2	0.768405	6.39181	20.5818	2.5046e-05	0.00176673
chr4	32506044	32508139	2096	*	chr4_32506044_32508139	Intron (ENSMUST00000108180.8/12014, intron 4 of 6)	4	32501505	32502626	1122	1	12014	ENSMUST00000146748.1	4539	ENSMUSG00000040270	Bach2	BTB and CNC homology, basic leucine zipper transcription factor 2	-2.14387	3.73811	20.5208	2.56598e-05	0.00180543
chr4	32158477	32162706	4230	*	chr4_32158477_32162706	Distal Intergenic	4	32238804	32586104	347301	1	12014	ENSMUST00000108180.8	-76098	ENSMUSG00000040270	Bach2	BTB and CNC homology, basic leucine zipper transcription factor 2	-1.44138	4.7869	20.5128	2.57414e-05	0.00180659
chr18	41916451	41917976	1526	*	chr18_41916451_41917976	Intron (ENSMUST00000235606.1/77619, intron 4 of 6)	18	41875696	41951194	75499	2	77619	ENSMUST00000070949.5	33218	ENSMUSG00000056671	Prelid2	PRELI domain containing 2	-2.54534	3.46398	20.4813	2.6066e-05	0.00182213
chr1	85849470	85851728	2259	*	chr1_85849470_85851728	3' UTR	1	85894281	85908675	14395	1	64294	ENSMUST00000027425.15	-42553	ENSMUSG00000026223	Itm2c	integral membrane protein 2C	-1.96456	3.91674	20.4765	2.61157e-05	0.00182213
chr4	133659891	133661062	1172	*	chr4_133659891_133661062	3' UTR	4	133627277	133650154	22878	2	503610	ENSMUST00000146464.1	-9737	ENSMUSG00000037553	Zdhhc18	zinc finger, DHHC domain containing 18	-1.78966	3.88054	20.4722	2.616e-05	0.00182213
chr12	73948770	73950022	1253	*	chr12_73948770_73950022	Exon (ENSMUST00000221427.1/ENSMUST00000221427.1, exon 1 of 3)	12	73937670	73939881	2212	1	15251	ENSMUST00000157041.1	11100	ENSMUSG00000021109	Hif1a	hypoxia inducible factor 1, alpha subunit	-1.7522	3.97987	20.4615	2.62713e-05	0.0018253
chr4	40208812	40211056	2245	*	chr4_40208812_40211056	Promoter (<=1kb)	4	40208185	40208795	611	2	230073	ENSMUST00000140616.1	-17	ENSMUSG00000040296	Rigi	RNA sensor RIG-I	2.0874	3.73368	20.4052	2.6867e-05	0.00186031
chr15	64032440	64034024	1585	*	chr15_64032440_64034024	Intron (ENSMUST00000063838.10/223601, intron 1 of 11)	15	63944394	64060330	115937	2	223601	ENSMUST00000226675.1	26306	ENSMUSG00000022378	Cyrib	CYFIP related Rac1 interactor B	-1.31876	4.94352	20.4012	2.69095e-05	0.00186031
chr15	31530455	31533074	2620	*	chr15_31530455_31533074	Promoter (<=1kb)	15	31455891	31531053	75163	2	223455	ENSMUST00000090227.5	0	ENSMUSG00000039100	Marchf6	membrane associated ring-CH-type finger 6	0.862945	5.9341	20.3842	2.70917e-05	0.00186825
chr13	43785507	43786797	1291	*	chr13_43785507_43786797	Promoter (<=1kb)	13	43785185	43803128	17944	1	12522	ENSMUST00000221359.1	322	ENSMUSG00000015396	Cd83	CD83 antigen	1.20496	4.91506	20.3655	2.72944e-05	0.00187755
chr16	58669350	58671193	1844	*	chr16_58669350_58671193	Promoter (<=1kb)	16	58670292	58680386	10095	1	12892	ENSMUST00000060077.6	0	ENSMUSG00000022742	Cpox	coproporphyrinogen oxidase	0.995198	5.43775	20.2936	2.80869e-05	0.00192729
chr6	94646260	94649504	3245	*	chr6_94646260_94649504	Intron (ENSMUST00000204645.2/16206, intron 3 of 19)	6	94626450	94655525	29076	2	16206	ENSMUST00000150811.7	6021	ENSMUSG00000030029	Lrig1	leucine-rich repeats and immunoglobulin-like domains 1	-1.22418	5.27327	20.1925	2.9242e-05	0.0020016
chr3	110249599	110251711	2113	*	chr3_110249599_110251711	Promoter (<=1kb)	3	110246109	110250998	4890	2	99890	ENSMUST00000168412.2	0	ENSMUSG00000049300	Prmt6	protein arginine N-methyltransferase 6	0.913825	5.85061	20.1679	2.95307e-05	0.00201385
chr1	180348527	180350443	1917	*	chr1_180348527_180350443	Intron (ENSMUST00000070181.6/320404, intron 2 of 7)	1	180330485	180424802	94318	1	320404	ENSMUST00000070181.6	18042	ENSMUSG00000038855	Itpkb	inositol 1,4,5-trisphosphate 3-kinase B	-2.18429	3.75399	20.1649	2.95664e-05	0.00201385
chr17	29489470	29492526	3057	*	chr17_29489470_29492526	Promoter (<=1kb)	17	29490753	29496112	5360	1	18712	ENSMUST00000024811.8	0	ENSMUSG00000024014	Pim1	proviral integration site 1	0.719987	6.62171	20.1489	2.97555e-05	0.00202177
chr7	28944750	28950056	5307	*	chr7_28944750_28950056	Promoter (<=1kb)	7	28913378	28949759	36382	2	60595	ENSMUST00000148196.2	0	ENSMUSG00000054808	Actn4	actinin alpha 4	-0.738751	6.77823	20.12	3.01015e-05	0.00204028
chr9	62368347	62371227	2881	*	chr9_62368347_62371227	Promoter (1-2kb)	9	62366944	62377307	10364	1	11737	ENSMUST00000129026.7	1403	ENSMUSG00000032249	Anp32a	acidic (leucine-rich) nuclear phosphoprotein 32 family, member A	-1.10716	5.59037	20.1066	3.02629e-05	0.00204621
chr1	155027605	155030796	3192	*	chr1_155027605_155030796	Intron (ENSMUST00000190720.1/ENSMUST00000190720.1, intron 1 of 3)	1	155063447	155083266	19820	2	671336	ENSMUST00000181160.2	52470	ENSMUSG00000096950	Gm9530	predicted gene 9530	-0.873495	5.9884	20.0968	3.03813e-05	0.00204922
chr10	59914670	59917685	3016	*	chr10_59914670_59917685	Distal Intergenic	10	59949669	59951834	2166	2	74747	ENSMUST00000020308.4	34149	ENSMUSG00000020108	Ddit4	DNA-damage-inducible transcript 4	-1.53722	4.5208	20.0818	3.05638e-05	0.00205653
chr15	64043219	64046041	2823	*	chr15_64043219_64046041	Intron (ENSMUST00000063838.10/223601, intron 1 of 11)	15	63944394	64060330	115937	2	223601	ENSMUST00000226675.1	14289	ENSMUSG00000022378	Cyrib	CYFIP related Rac1 interactor B	-1.45319	4.71287	20.0655	3.07634e-05	0.00206495
chr5	63966653	63969199	2547	*	chr5_63966653_63969199	Promoter (<=1kb)	5	63908897	63968897	60001	2	100532	ENSMUST00000154169.3	0	ENSMUSG00000047881	Rell1	RELT-like 1	0.92235	5.81615	20.0437	3.10336e-05	0.00207805
chr11	75167017	75169426	2410	*	chr11_75167017_75169426	Promoter (<=1kb)	11	75167153	75168146	994	2	15248	ENSMUST00000131720.1	0	ENSMUSG00000043099	Hic1	hypermethylated in cancer 1	0.877042	6.12192	20.1723	3.12177e-05	0.00208208
chr11	19927169	19930674	3506	*	chr11_19927169_19930674	Promoter (2-3kb)	11	19924442	20022577	98136	1	114716	ENSMUST00000093298.11	2727	ENSMUSG00000045671	Spred2	sprouty-related EVH1 domain containing 2	-1.30818	4.99528	20.0142	3.14014e-05	0.00208208
chr8	109608182	109609888	1707	*	chr8_109608182_109609888	Promoter (<=1kb)	8	109593477	109608623	15147	2	56749	ENSMUST00000123605.8	0	ENSMUSG00000031730	Dhodh	dihydroorotate dehydrogenase	0.797189	6.10027	20.0131	3.14146e-05	0.00208208
chr4	150585247	150587381	2135	*	chr4_150585247_150587381	Intron (ENSMUST00000105682.8/68703, intron 12 of 22)	4	150569657	150612069	42413	1	68703	ENSMUST00000137112.1	15590	ENSMUSG00000039852	Rere	arginine glutamic acid dipeptide (RE) repeats	-1.30221	4.96926	20.0095	3.14608e-05	0.00208208
chr9	114740201	114742142	1942	*	chr9_114740201_114742142	Intron (ENSMUST00000035007.9/67213, intron 3 of 3)	9	114731173	114749344	18172	1	67213	ENSMUST00000035007.9	9028	ENSMUSG00000032434	Cmtm6	CKLF-like MARVEL transmembrane domain containing 6	-1.36972	4.676	20.0054	3.15126e-05	0.00208208
chr10	60388353	60392692	4340	*	chr10_60388353_60392692	Promoter (1-2kb)	10	60375450	60387035	11586	2	22295	ENSMUST00000127312.7	-1318	ENSMUSG00000012819	Cdh23	cadherin 23 (otocadherin)	-0.77424	6.51621	20.0028	3.15444e-05	0.00208208
chr1	39917099	39919116	2018	*	chr1_39917099_39919116	Intron (ENSMUST00000163854.8/26921, intron 2 of 30)	1	39901230	40024925	123696	1	26921	ENSMUST00000192509.5	15869	ENSMUSG00000026074	Map4k4	mitogen-activated protein kinase kinase kinase kinase 4	-1.26479	5.14325	19.9433	3.23052e-05	0.00212723
chr17	84183054	84188082	5029	*	chr17_84183054_84188082	Promoter (<=1kb)	17	84183931	84187947	4017	2	12193	ENSMUST00000060366.6	0	ENSMUSG00000045817	Zfp36l2	zinc finger protein 36, C3H type-like 2	0.631646	7.2584	19.9072	3.27752e-05	0.00215307
chr5	8055622	8057452	1831	*	chr5_8055622_8057452	Promoter (<=1kb)	5	8056527	8069151	12625	1	109552	ENSMUST00000148633.3	0	ENSMUSG00000003161	Sri	sorcin	0.816106	6.10217	19.8702	3.32643e-05	0.00218003
chr16	55605011	55606942	1932	*	chr16_55605011_55606942	Distal Intergenic	16	55494731	55494797	67	1	100628589	ENSMUST00000175551.1	110280	ENSMUSG00000093292	Mir5118	microRNA 5118	-1.60444	4.42381	19.8591	3.34129e-05	0.0021846
chr6	48717006	48723410	6405	*	chr6_48717006_48723410	Promoter (<=1kb)	6	48718621	48724636	6016	1	231932	ENSMUST00000052503.7	0	ENSMUSG00000043931	Gimap7	GTPase, IMAP family member 7	-0.684751	7.14833	19.8301	3.3804e-05	0.00220497
chr1	106520725	106525294	4570	*	chr1_106520725_106525294	Distal Intergenic	1	106546496	106546631	136	2	102466254	ENSMUST00000183743.1	21337	ENSMUSG00000098344	Mir3473f	microRNA 3473f	-0.966392	5.8022	19.8162	3.39926e-05	0.00221207
chr11	116524003	116525984	1982	*	chr11_116524003_116525984	Distal Intergenic	11	116530925	116536657	5733	1	20698	ENSMUST00000106388.8	-4941	ENSMUSG00000061878	Sphk1	sphingosine kinase 1	-1.64373	4.08436	19.8036	3.41653e-05	0.0022181
chr8	70603890	70606783	2894	*	chr8_70603890_70606783	Promoter (1-2kb)	8	70602157	70608041	5885	2	76900	ENSMUST00000211153.1	1258	ENSMUSG00000070003	Ssbp4	single stranded DNA binding protein 4	-1.34596	4.92561	19.7908	3.43411e-05	0.00222431
chr7	25268905	25275112	6208	*	chr7_25268905_25275112	Promoter (<=1kb)	7	25268387	25271272	2886	1	71722	ENSMUST00000169392.1	518	ENSMUSG00000005442	Cic	capicua transcriptional repressor	-0.686637	6.98309	19.7308	3.51778e-05	0.00227319
chr8	11008208	11010381	2174	*	chr8_11008208_11010381	Promoter (<=1kb)	8	10984681	11008458	23778	2	384783	ENSMUST00000040514.7	0	ENSMUSG00000038894	Irs2	insulin receptor substrate 2	0.936414	5.57536	19.7078	3.55046e-05	0.00228897
chr6	127149260	127152868	3609	*	chr6_127149260_127152868	Promoter (<=1kb)	6	127125162	127151060	25899	2	12444	ENSMUST00000000188.11	0	ENSMUSG00000000184	Ccnd2	cyclin D2	0.682139	7.06017	19.6925	3.57237e-05	0.00229776
chr3	52305563	52308141	2579	*	chr3_52305563_52308141	Intron (ENSMUST00000053764.6/56458, intron 1 of 2)	3	52268336	52353221	84886	1	56458	ENSMUST00000053764.6	37227	ENSMUSG00000044167	Foxo1	forkhead box O1	-2.06494	3.91687	19.6785	3.59252e-05	0.00230163
chr15	51852640	51855651	3012	*	chr15_51852640_51855651	Intron (ENSMUST00000022925.9/68135, intron 1 of 7)	15	51799027	51865454	66428	2	68135	ENSMUST00000228583.1	9803	ENSMUSG00000022312	Eif3h	eukaryotic translation initiation factor 3, subunit H	-1.60561	4.43328	19.6734	3.5998e-05	0.00230163
chr9	61379039	61384820	5782	*	chr9_61379039_61384820	Intron (ENSMUST00000178113.7/21887, intron 4 of 19)	9	61375529	61416976	41448	1	21887	ENSMUST00000162127.1	3510	ENSMUSG00000032280	Tle3	transducin-like enhancer of split 3	-1.05547	5.91402	19.9548	3.6033e-05	0.00230163
chr5	3341532	3345125	3594	*	chr5_3341532_3345125	Promoter (<=1kb)	5	3343732	3344437	706	1	12571	ENSMUST00000197607.1	0	ENSMUSG00000040274	Cdk6	cyclin-dependent kinase 6	0.683053	6.93706	19.6613	3.61742e-05	0.00230223
chr8	20330794	20332117	1324	*	chr8_20330794_20332117	Distal Intergenic	8	20337664	20363210	25547	2	100040599	ENSMUST00000084046.5	31093	ENSMUSG00000074449	Potefam3a	POTE ankyrin domain family member 3A	1.15221	5.14104	19.6589	3.62085e-05	0.00230223
chr6	86476081	86479386	3306	*	chr6_86476081_86479386	Promoter (1-2kb)	6	86470277	86480770	10494	2	320486	ENSMUST00000129343.7	1384	ENSMUSG00000085589	A430078I02Rik	RIKEN cDNA A430078I02 gene	-1.09163	5.37031	19.6525	3.63028e-05	0.00230294
chr2	168582677	168586113	3437	*	chr2_168582677_168586113	Intron (ENSMUST00000074618.9/18019, intron 1 of 9)	2	168519098	168590191	71094	2	18019	ENSMUST00000029057.12	4078	ENSMUSG00000027544	Nfatc2	nuclear factor of activated T cells, cytoplasmic, calcineurin dependent 2	-0.852058	6.11882	19.6184	3.68034e-05	0.00232937
chr4	149306804	149308718	1915	*	chr4_149306804_149308718	Promoter (<=1kb)	4	149176319	149307692	131374	2	16561	ENSMUST00000060537.12	0	ENSMUSG00000063077	Kif1b	kinesin family member 1B	0.863311	5.89841	19.5913	3.72074e-05	0.00234958
chr11	5098522	5100267	1746	*	chr11_5098522_5100267	Promoter (<=1kb)	11	5069689	5099266	29578	2	14030	ENSMUST00000079949.12	0	ENSMUSG00000009079	Ewsr1	Ewing sarcoma breakpoint region 1	0.809151	6.16584	19.5762	3.74334e-05	0.00235848
chr15	64035443	64038411	2969	*	chr15_64035443_64038411	Intron (ENSMUST00000063838.10/223601, intron 1 of 11)	15	63944394	64060330	115937	2	223601	ENSMUST00000226675.1	21919	ENSMUSG00000022378	Cyrib	CYFIP related Rac1 interactor B	-1.62435	4.27943	19.5653	3.75978e-05	0.00236346
chr5	23431940	23436257	4318	*	chr5_23431940_23436257	Promoter (<=1kb)	5	23431810	23433919	2110	2	269630	ENSMUST00000101522.2	0	ENSMUSG00000073147	5031425E22Rik	RIKEN cDNA 5031425E22 gene	0.622016	7.55258	19.5594	3.7688e-05	0.00236377
chr8	81012257	81014093	1837	*	chr8_81012257_81014093	Promoter (<=1kb)	8	80998213	81014913	16701	2	74841	ENSMUST00000211538.1	820	ENSMUSG00000038250	Usp38	ubiquitin specific peptidase 38	0.823308	5.94299	19.551	3.78145e-05	0.00236635
chr6	31192526	31194383	1858	*	chr6_31192526_31194383	Intron (ENSMUST00000187876.6/232685, intron 1 of 3)	6	31181022	31216366	35345	2	232685	ENSMUST00000231083.1	21983	ENSMUSG00000044471	Lncpint	long non-protein coding RNA, Trp53 induced transcript	-1.48547	4.50902	19.519	3.83053e-05	0.00239078
chr4	155693919	155698236	4318	*	chr4_155693919_155698236	Promoter (<=1kb)	4	155694342	155696481	2140	1	230991	ENSMUST00000099265.2	0	ENSMUSG00000074738	Fndc10	fibronectin type III domain containing 10	0.862926	6.25202	19.7885	3.84597e-05	0.00239078
chr13	95889698	95892854	3157	*	chr13_95889698_95892854	Promoter (<=1kb)	13	95627174	95891995	264822	2	544963	ENSMUST00000068603.7	0	ENSMUSG00000021676	Iqgap2	IQ motif containing GTPase activating protein 2	0.779474	6.20665	19.5043	3.85325e-05	0.00239078
chr2	3741928	3748576	6649	*	chr2_3741928_3748576	Intron (ENSMUST00000226435.1/66540, intron 2 of 4)	2	3770708	3772971	2264	1	66540	ENSMUST00000177037.1	-22132	ENSMUSG00000026655	Fam107b	family with sequence similarity 107, member B	-0.948367	6.15317	19.5032	3.85506e-05	0.00239078
chr7	125619999	125624572	4574	*	chr7_125619999_125624572	5' UTR	7	125603537	125633570	30034	1	60504	ENSMUST00000033000.7	16462	ENSMUSG00000030745	Il21r	interleukin 21 receptor	-1.06495	5.70585	19.4977	3.86362e-05	0.00239078
chr13	56115154	56118450	3297	*	chr13_56115154_56118450	Intron (ENSMUST00000016081.12/26914, intron 2 of 8)	13	56104441	56134825	30385	2	26914	ENSMUST00000154564.1	16375	ENSMUSG00000015937	Macroh2a1	macroH2A.1 histone	-1.05262	5.5618	19.4893	3.87668e-05	0.0023908
chr4	59335990	59337790	1801	*	chr4_59335990_59337790	Promoter (2-3kb)	4	59329210	59333022	3813	2	634731	ENSMUST00000136562.1	-2968	ENSMUSG00000038578	Susd1	sushi domain containing 1	-1.33319	4.77397	19.4866	3.88089e-05	0.0023908
chr14	64948404	64949914	1511	*	chr14_64948404_64949914	Promoter (<=1kb)	14	64811600	64949850	138251	2	219150	ENSMUST00000022544.13	0	ENSMUSG00000021972	Hmbox1	homeobox containing 1	0.90284	5.68601	19.4447	3.94702e-05	0.00242615
chr5	120494938	120496410	1473	*	chr5_120494938_120496410	Intron (ENSMUST00000031597.6/71772, intron 2 of 11)	5	120485247	120503601	18355	2	71772	ENSMUST00000131831.7	7191	ENSMUSG00000029598	Plbd2	phospholipase B domain containing 2	1.79286	3.90983	19.4183	3.98926e-05	0.00244668
chr15	79932263	79934943	2681	*	chr15_79932263_79934943	Promoter (<=1kb)	15	79915807	79932652	16846	2	52609	ENSMUST00000109616.8	0	ENSMUSG00000053411	Cbx7	chromobox 7	0.891468	5.76311	19.3963	4.02475e-05	0.002463
chr2	26627567	26631161	3595	*	chr2_26627567_26631161	Promoter (<=1kb)	2	26628457	26636497	8041	1	56279	ENSMUST00000074240.3	0	ENSMUSG00000036186	Dipk1b	divergent protein kinase domain 1B	0.953679	5.78607	19.3887	4.0372e-05	0.00246518
chr17	25067966	25073307	5342	*	chr17_25067966_25073307	5' UTR	17	25057904	25078224	20321	2	407831	ENSMUST00000153745.1	4917	ENSMUSG00000024168	Tmem204	transmembrane protein 204	0.881727	6.04231	19.3657	4.07482e-05	0.00248269
chr10	68279551	68281257	1707	*	chr10_68279551_68281257	Promoter (<=1kb)	10	68092520	68278740	186221	2	71371	ENSMUST00000219238.1	-811	ENSMUSG00000019947	Arid5b	AT rich interactive domain 5B (MRF1-like)	0.95351	5.55968	19.3593	4.08524e-05	0.00248357
chr6	143172967	143175195	2229	*	chr6_143172967_143175195	Intron (ENSMUST00000204947.2/75320, intron 1 of 7)	6	143167254	143232307	65054	1	75320	ENSMUST00000205256.1	5713	ENSMUSG00000030275	Etnk1	ethanolamine kinase 1	-1.27076	4.9216	19.3351	4.1254e-05	0.00250141
chr17	5089387	5092023	2637	*	chr17_5089387_5092023	Intron (ENSMUST00000124362.1/239985, intron 2 of 2)	17	5040578	5127640	87063	1	239985	ENSMUST00000146703.1	48809	ENSMUSG00000069729	Arid1b	AT rich interactive domain 1B (SWI-like)	-1.10961	5.24975	19.3308	4.13262e-05	0.00250141
chr3	88771488	88773095	1608	*	chr3_88771488_88773095	Promoter (<=1kb)	3	88744701	88772599	27899	2	229521	ENSMUST00000090945.4	0	ENSMUSG00000068923	Syt11	synaptotagmin XI	1.09819	5.10018	19.2721	4.23181e-05	0.00255312
chr9	61778207	61781343	3137	*	chr9_61778207_61781343	Distal Intergenic	9	61913284	61914542	1259	2	56040	ENSMUST00000008036.8	133199	ENSMUSG00000007892	Rplp1	ribosomal protein, large, P1	-1.02226	5.48346	19.2681	4.23853e-05	0.00255312
chr16	76371770	76373714	1945	*	chr16_76371770_76373714	Promoter (<=1kb)	16	76290862	76373049	82188	2	268903	ENSMUST00000054178.7	0	ENSMUSG00000048490	Nrip1	nuclear receptor interacting protein 1	0.769832	6.33897	19.2584	4.25515e-05	0.00255312
chr16	38130622	38132033	1412	*	chr16_38130622_38132033	Intron (ENSMUST00000023507.12/56637, intron 1 of 10)	16	38143331	38191631	48301	1	56637	ENSMUST00000134870.7	-11298	ENSMUSG00000022812	Gsk3b	glycogen synthase kinase 3 beta	-1.27516	4.71634	19.2559	4.25955e-05	0.00255312
chr5	149426642	149429768	3127	*	chr5_149426642_149429768	Exon (ENSMUST00000201641.1/70717, exon 8 of 9)	5	149439660	149470620	30961	1	75860	ENSMUST00000031667.7	-9892	ENSMUSG00000029660	Tex26	testis expressed 26	-1.03525	5.38671	19.2532	4.26411e-05	0.00255312
chr5	139213325	139216610	3286	*	chr5_139213325_139216610	Promoter (1-2kb)	5	139212267	139225361	13095	1	77053	ENSMUST00000129079.1	1058	ENSMUSG00000036817	Sun1	Sad1 and UNC84 domain containing 1	-1.08384	5.23062	19.1808	4.3908e-05	0.00262332
chr18	84087648	84088886	1239	*	chr18_84087648_84088886	Promoter (<=1kb)	18	84015867	84087706	71840	2	110796	ENSMUST00000237918.1	0	ENSMUSG00000046982	Tshz1	teashirt zinc finger family member 1	0.951071	5.40608	19.1654	4.41826e-05	0.00263404
chr18	80688191	80691120	2930	*	chr18_80688191_80691120	Intron (ENSMUST00000167977.7/18018, intron 2 of 9)	18	80606205	80708173	101969	2	18018	ENSMUST00000167977.7	17053	ENSMUSG00000033016	Nfatc1	nuclear factor of activated T cells, cytoplasmic, calcineurin dependent 1	-1.04803	5.65739	19.1553	4.43636e-05	0.00263916
chr19	3766543	3768518	1976	*	chr19_3766543_3768518	Promoter (<=1kb)	19	3767421	3808829	41409	1	225888	ENSMUST00000052699.12	0	ENSMUSG00000045098	Kmt5b	lysine methyltransferase 5B	1.01607	5.43258	19.1289	4.484e-05	0.00266179
chr2	103968993	103971581	2589	*	chr2_103968993_103971581	Promoter (<=1kb)	2	103969528	103981092	11565	1	16909	ENSMUST00000123437.7	0	ENSMUSG00000032698	Lmo2	LIM domain only 2	1.07797	5.2207	19.0963	4.54376e-05	0.0026915
chr6	92089678	92092754	3077	*	chr6_92089678_92092754	Promoter (<=1kb)	6	92091390	92173057	81668	1	22026	ENSMUST00000113460.7	0	ENSMUSG00000005893	Nr2c2	nuclear receptor subfamily 2, group C, member 2	0.730404	6.42283	19.0852	4.56408e-05	0.00269777
chr17	83846954	83850049	3096	*	chr17_83846954_83850049	Promoter (<=1kb)	17	83837173	83847963	10791	2	107766	ENSMUST00000234823.1	0	ENSMUSG00000000673	Haao	3-hydroxyanthranilate 3,4-dioxygenase	-1.08705	5.25153	19.0794	4.57498e-05	0.00269796
chr10	95146925	95150071	3147	*	chr10_95146925_95150071	Promoter (1-2kb)	10	95120582	95145825	25244	2	628062	ENSMUST00000220248.1	-1100	ENSMUSG00000112481	Gm29684	predicted gene, 29684	-1.73294	4.25302	19.0746	4.58387e-05	0.00269796
chr5	124015340	124019061	3722	*	chr5_124015340_124019061	Intron (ENSMUST00000040967.8/330192, intron 1 of 3)	5	124006136	124011713	5578	2	330192	ENSMUST00000199306.1	-3627	ENSMUSG00000066278	Vps37b	vacuolar protein sorting 37B	-1.03456	5.62289	19.0535	4.62315e-05	0.00271532
chr6	98975808	98978618	2811	*	chr6_98975808_98978618	Exon (ENSMUST00000113326.8/108655, exon 9 of 18)	6	98952201	99003680	51480	2	108655	ENSMUST00000142164.1	25062	ENSMUSG00000030067	Foxp1	forkhead box P1	-1.83261	4.05909	19.0653	4.63513e-05	0.0027166
chr11	21250580	21253745	3166	*	chr11_21250580_21253745	Intron (ENSMUST00000109578.7/245944, intron 1 of 22)	11	21239281	21321136	81856	1	245944	ENSMUST00000006221.13	11299	ENSMUSG00000020128	Vps54	VPS54 GARP complex subunit	-1.19915	5.04703	19.0342	4.65948e-05	0.00272511
chr2	158732091	158736618	4528	*	chr2_158732091_158736618	Intron (ENSMUST00000129902.1/228852, intron 3 of 10)	2	158768093	158786637	18545	1	71878	ENSMUST00000029183.2	-31475	ENSMUSG00000027654	Fam83d	family with sequence similarity 83, member D	-0.999655	5.83612	19.1047	4.71898e-05	0.0027541
chr4	83272052	83274780	2729	*	chr4_83272052_83274780	Intron (ENSMUST00000102823.9/69863, intron 2 of 19)	4	83259329	83279407	20079	2	69863	ENSMUST00000148811.1	4627	ENSMUSG00000038172	Ttc39b	tetratricopeptide repeat domain 39B	-1.1248	5.33187	18.9903	4.74315e-05	0.00276027
chr7	79146599	79148625	2027	*	chr7_79146599_79148625	Promoter (<=1kb)	7	79142869	79147560	4692	2	17304	ENSMUST00000205688.1	0	ENSMUSG00000030605	Mfge8	milk fat globule EGF and factor V/VIII domain containing	-1.2801	4.91913	18.987	4.74947e-05	0.00276027
chr17	73248830	73251617	2788	*	chr17_73248830_73251617	Exon (ENSMUST00000232950.1/ENSMUST00000232950.1, exon 1 of 4)	17	73204150	73240371	36222	1	225010	ENSMUST00000134149.1	44680	ENSMUSG00000054469	Lclat1	lysocardiolipin acyltransferase 1	-1.4632	4.47226	18.9708	4.78092e-05	0.00277273
chr11	117351901	117355815	3915	*	chr11_117351901_117355815	Promoter (<=1kb)	11	117353180	117356999	3820	1	53860	ENSMUST00000134852.1	0	ENSMUSG00000059248	Septin9	septin 9	-1.43699	4.53392	18.9555	4.81063e-05	0.0027816
chr4	114998661	115000563	1903	*	chr4_114998661_115000563	Promoter (<=1kb)	4	115000159	115043196	43038	1	20460	ENSMUST00000030490.12	0	ENSMUSG00000028718	Stil	Scl/Tal1 interrupting locus	0.972067	5.39837	18.9526	4.81627e-05	0.0027816
chr4	155176709	155181194	4486	*	chr4_155176709_155181194	Intron (ENSMUST00000129314.1/20481, intron 1 of 6)	4	155154075	155188296	34222	2	20481	ENSMUST00000129314.1	7102	ENSMUSG00000029050	Ski	ski sarcoma viral oncogene homolog (avian)	-0.894034	5.98547	18.9158	4.88887e-05	0.00281766
chr1	171775485	171780888	5404	*	chr1_171775485_171780888	Exon (ENSMUST00000015460.4/27218, exon 3 of 7)	1	171767155	171795831	28677	1	27218	ENSMUST00000163992.2	8330	ENSMUSG00000015316	Slamf1	signaling lymphocytic activation molecule family member 1	-0.944579	6.01364	18.9185	4.92128e-05	0.00283045
chr3	89490219	89491921	1703	*	chr3_89490219_89491921	Distal Intergenic	3	89520164	89667761	147598	1	140493	ENSMUST00000000811.7	-28243	ENSMUSG00000000794	Kcnn3	potassium intermediate/small conductance calcium-activated channel, subfamily N, member 3	-1.44892	4.51701	18.8944	4.93149e-05	0.00283045
chr4	155193858	155196089	2232	*	chr4_155193858_155196089	Intron (ENSMUST00000084103.9/20481, intron 2 of 7)	4	155154075	155188296	34222	2	20481	ENSMUST00000129314.1	-5562	ENSMUSG00000029050	Ski	ski sarcoma viral oncogene homolog (avian)	-1.75055	3.98142	18.8799	4.96072e-05	0.00284135
chr13	14038446	14041262	2817	*	chr13_14038446_14041262	Promoter (<=1kb)	13	13997949	14039579	41631	2	70430	ENSMUST00000159893.7	0	ENSMUSG00000039233	Tbce	tubulin-specific chaperone E	0.797477	6.1158	18.8335	5.05503e-05	0.00288939
chr15	44426119	44428706	2588	*	chr15_44426119_44428706	Promoter (<=1kb)	15	44428042	44433008	4967	1	223527	ENSMUST00000232353.1	0	ENSMUSG00000022338	Eny2	ENY2 transcription and export complex 2 subunit	0.825852	6.10721	18.8239	5.07475e-05	0.00289377
chr14	20785985	20788418	2434	*	chr14_20785985_20788418	Promoter (2-3kb)	14	20765944	20791158	25215	2	12325	ENSMUST00000224566.1	2740	ENSMUSG00000021820	Camk2g	calcium/calmodulin-dependent protein kinase II gamma	-1.33081	4.7451	18.8197	5.08357e-05	0.00289377
chr3	36474306	36478582	4277	*	chr3_36474306_36478582	Promoter (<=1kb)	3	36475461	36475524	64	2	102466786	ENSMUST00000184519.1	0	ENSMUSG00000098808	Mir7009	microRNA 7009	0.720911	6.4212	18.7901	5.14502e-05	0.00290758
chr1	171072123	171074050	1928	*	chr1_171072123_171074050	Exon (ENSMUST00000183351.1/ENSMUST00000183351.1, exon 1 of 1)	1	171057828	171064935	7108	2	14131	ENSMUST00000164179.1	-7188	ENSMUSG00000059498	Fcgr3	Fc receptor, IgG, low affinity III	1.22825	4.81416	18.7889	5.14762e-05	0.00290758
chr10	39486327	39488019	1693	*	chr10_39486327_39488019	Intron (ENSMUST00000148152.7/14360, intron 3 of 4)	10	39511739	39564422	52684	1	14360	ENSMUST00000136659.1	-23720	ENSMUSG00000019843	Fyn	Fyn proto-oncogene	-1.29351	4.7027	18.7883	5.14885e-05	0.00290758
chr13	49269696	49273928	4233	*	chr13_49269696_49273928	3' UTR	13	49230829	49248706	17878	2	66329	ENSMUST00000021816.11	-20990	ENSMUSG00000021384	Susd3	sushi domain containing 3	-1.03164	5.52135	18.7966	5.16593e-05	0.00290758
chr1	74672305	74674815	2511	*	chr1_74672305_74674815	5' UTR	1	74678898	74697977	19080	1	67534	ENSMUST00000113678.1	-4083	ENSMUSG00000033257	Ttll4	tubulin tyrosine ligase-like family, member 4	-1.90847	3.9102	18.7758	5.17504e-05	0.00290758
chr3	115972565	115975457	2893	*	chr3_115972565_115975457	Intron (ENSMUST00000067485.3/66500, intron 8 of 10)	3	115979902	115979955	54	1	100316705	ENSMUST00000158636.1	-4445	ENSMUSG00000089261	Mir669n	microRNA 669n	-1.47523	4.49581	18.7751	5.17667e-05	0.00290758
chr10	39381962	39383816	1855	*	chr10_39381962_39383816	Intron (ENSMUST00000148152.7/14360, intron 1 of 4)	10	39369803	39564423	194621	1	14360	ENSMUST00000126486.7	12159	ENSMUSG00000019843	Fyn	Fyn proto-oncogene	-1.7359	3.93736	18.7686	5.19021e-05	0.00290758
chr9	45087080	45088812	1733	*	chr9_45087080_45088812	Promoter (<=1kb)	9	45086489	45093753	7265	1	270152	ENSMUST00000216333.1	591	ENSMUSG00000048534	Jaml	junction adhesion molecule like	-2.20173	3.46149	18.7672	5.19321e-05	0.00290758
chr15	62176549	62180737	4189	*	chr15_62176549_62180737	Promoter (<=1kb)	15	62178175	62250975	72801	1	19296	ENSMUST00000182476.7	0	ENSMUSG00000097039	Pvt1	Pvt1 oncogene	-1.27321	5.07596	18.7817	5.20222e-05	0.00290758
chr2	181916502	181919273	2772	*	chr2_181916502_181919273	Distal Intergenic	2	181864360	181866209	1850	1	67005	ENSMUST00000153214.1	52142	ENSMUSG00000038628	Polr3k	polymerase (RNA) III (DNA directed) polypeptide K	0.964322	7.94421	25.087	5.22583e-05	0.0029149
chr9	45265883	45267926	2044	*	chr9_45265883_45267926	Promoter (<=1kb)	9	45266643	45266707	65	2	102466803	ENSMUST00000183683.1	0	ENSMUSG00000098361	Mir7086	microRNA 7086	-0.944375	5.69391	18.686	5.36778e-05	0.00298156
chr9	108137181	108138582	1402	*	chr9_108137181_108138582	Promoter (<=1kb)	9	108137328	108137715	388	1	76873	ENSMUST00000195536.1	0	ENSMUSG00000102224	4930447F24Rik	RIKEN cDNA 4930447F24 gene	-1.67131	3.93579	18.6823	5.37606e-05	0.00298156
chr4	118134191	118135315	1125	*	chr4_118134191_118135315	Promoter (<=1kb)	4	117932154	118134890	202737	2	20441	ENSMUST00000030263.8	0	ENSMUSG00000028538	St3gal3	ST3 beta-galactoside alpha-2,3-sialyltransferase 3	1.05748	5.20704	18.6815	5.3776e-05	0.00298156
chr15	62729594	62731672	2079	*	chr15_62729594_62731672	Intron (ENSMUST00000230029.1/ENSMUST00000230029.1, intron 2 of 3)	15	62222603	62242505	19903	1	19296	ENSMUST00000182141.1	506991	ENSMUSG00000097039	Pvt1	Pvt1 oncogene	-1.87806	3.74942	18.671	5.4008e-05	0.00298347
chr18	3007874	3011432	3559	*	chr18_3007874_3011432	Distal Intergenic	18	3122492	3123412	921	2	100312476	ENSMUST00000165255.2	111980	ENSMUSG00000091539	Vmn1r238	vomeronasal 1 receptor, 238	0.789213	6.6201	18.6702	5.40257e-05	0.00298347
chr11	108312114	108313941	1828	*	chr11_108312114_108313941	Intron (ENSMUST00000059595.10/18750, intron 2 of 16)	11	108343354	108395905	52552	1	11818	ENSMUST00000133383.7	-29413	ENSMUSG00000000049	Apoh	apolipoprotein H	-1.53233	4.35231	18.6567	5.43237e-05	0.00299368
chr8	71949847	71951353	1507	*	chr8_71949847_71951353	Promoter (<=1kb)	8	71951038	71970333	19296	1	234413	ENSMUST00000131237.7	0	ENSMUSG00000052446	Zfp961	zinc finger protein 961	0.93388	5.53705	18.652	5.44266e-05	0.00299368
chr5	45448320	45451906	3587	*	chr5_45448320_45451906	Promoter (<=1kb)	5	45434021	45450176	16156	2	110391	ENSMUST00000198258.4	0	ENSMUSG00000015806	Qdpr	quinoid dihydropteridine reductase	0.874849	6.04958	18.7393	5.4671e-05	0.00300117
chr14	121315974	121317649	1676	*	chr14_121315974_121317649	Intron (ENSMUST00000079817.7/223255, intron 2 of 10)	14	121294655	121303475	8821	2	223255	ENSMUST00000227273.1	-12499	ENSMUSG00000063410	Stk24	serine/threonine kinase 24	-1.70811	4.29798	18.6079	5.54157e-05	0.00303604
chr6	117879309	117882155	2847	*	chr6_117879309_117882155	Distal Intergenic	6	117863084	117870734	7651	1	22685	ENSMUST00000112857.2	16225	ENSMUSG00000042097	Zfp239	zinc finger protein 239	0.692472	6.5523	18.5758	5.6146e-05	0.00306537
chr18	10725159	10727089	1931	*	chr18_10725159_10727089	Promoter (<=1kb)	18	10725548	10818578	93031	1	225164	ENSMUST00000052838.10	0	ENSMUSG00000024294	Mib1	MIB E3 ubiquitin protein ligase 1	0.82665	5.95067	18.5723	5.62255e-05	0.00306537
chr13	63563367	63566636	3270	*	chr13_63563367_63566636	Promoter (<=1kb)	13	63508328	63565735	57408	2	19206	ENSMUST00000021921.10	0	ENSMUSG00000021466	Ptch1	patched 1	0.689496	6.67546	18.5658	5.63754e-05	0.00306537
chr1	195240781	195242063	1283	*	chr1_195240781_195242063	Exon (ENSMUST00000184449.1/ENSMUST00000184449.1, exon 1 of 1)	1	195136811	195176716	39906	2	12902	ENSMUST00000195120.5	-64065	ENSMUSG00000026616	Cr2	complement receptor 2	0.588368	8.65853	18.5635	5.64288e-05	0.00306537
chr4	62660201	62665168	4968	*	chr4_62660201_62665168	Promoter (<=1kb)	4	62663622	62689823	26202	1	50780	ENSMUST00000126338.1	0	ENSMUSG00000059810	Rgs3	regulator of G-protein signaling 3	-0.935722	5.85555	18.5602	5.65041e-05	0.00306537
chr7	30589864	30596274	6411	*	chr7_30589864_30596274	Promoter (<=1kb)	7	30589681	30592942	3262	2	58206	ENSMUST00000108151.2	0	ENSMUSG00000006310	Zbtb32	zinc finger and BTB domain containing 32	-0.669013	6.91572	18.5528	5.66752e-05	0.00306865
chr12	3821107	3825593	4487	*	chr12_3821107_3825593	Intron (ENSMUST00000173700.1/13435, intron 1 of 1)	12	3807160	3913491	106332	1	13435	ENSMUST00000174817.7	13947	ENSMUSG00000020661	Dnmt3a	DNA methyltransferase 3A	-0.95159	5.89028	18.5414	5.694e-05	0.00307698
chr8	122278684	122284337	5654	*	chr8_122278684_122284337	Promoter (<=1kb)	8	122282141	122337251	55111	1	22761	ENSMUST00000054052.14	0	ENSMUSG00000049577	Zfpm1	zinc finger protein, multitype 1	0.674304	6.73176	18.5162	5.75281e-05	0.00309847
chr4	133601450	133603506	2057	*	chr4_133601450_133603506	Promoter (<=1kb)	4	133600556	133602168	1613	2	55948	ENSMUST00000057311.3	0	ENSMUSG00000047281	Sfn	stratifin	-1.44516	4.54839	18.5148	5.75612e-05	0.00309847
chr7	39551371	39553089	1719	*	chr7_39551371_39553089	Exon (ENSMUST00000191302.1/ENSMUST00000191302.1, exon 1 of 2)	7	39517766	39540420	22655	1	70227	ENSMUST00000108015.3	33605	ENSMUSG00000068959	Zfp619	zinc finger protein 619	1.01568	5.33561	18.4911	5.81205e-05	0.00311581
chr15	100467730	100470564	2835	*	chr15_100467730_100470564	Promoter (<=1kb)	15	100469023	100479164	10142	1	68614	ENSMUST00000037001.9	0	ENSMUSG00000037353	Letmd1	LETM1 domain containing 1	0.914723	5.63771	18.4905	5.81356e-05	0.00311581
chr6	86569070	86570089	1020	*	chr6_86569070_86570089	Intron (ENSMUST00000204738.2/72012, intron 3 of 3)	6	86527474	86563505	36032	1	72012	ENSMUST00000205028.1	41596	ENSMUSG00000097048	1600020E01Rik	RIKEN cDNA 1600020E01 gene	-1.81621	3.74972	18.4869	5.82206e-05	0.00311581
chr8	123856852	123860681	3830	*	chr8_123856852_123860681	Promoter (<=1kb)	8	123840831	123859530	18700	2	73420	ENSMUST00000034452.11	0	ENSMUSG00000031971	Ccsap	centriole, cilia and spindle associated protein	0.829806	5.93937	18.4764	5.84714e-05	0.0031232
chr2	167688310	167691227	2918	*	chr2_167688310_167691227	Promoter (<=1kb)	2	167688915	167690418	1504	1	12608	ENSMUST00000070642.3	0	ENSMUSG00000056501	Cebpb	CCAAT/enhancer binding protein (C/EBP), beta	0.831682	5.98707	18.465	5.87455e-05	0.00313182
chr8	14955286	14958658	3373	*	chr8_14955286_14958658	Exon (ENSMUST00000084207.11/234094, exon 14 of 29)	8	14945301	15001082	55782	1	234094	ENSMUST00000163062.1	9985	ENSMUSG00000071176	Arhgef10	Rho guanine nucleotide exchange factor (GEF) 10	-1.48367	4.70911	18.4529	5.90362e-05	0.00314127
chr13	44742832	44744797	1966	*	chr13_44742832_44744797	Intron (ENSMUST00000174068.7/16468, intron 2 of 3)	13	44734040	44874314	140275	1	16468	ENSMUST00000172581.1	8792	ENSMUSG00000038518	Jarid2	jumonji, AT rich interactive domain 2	-1.69358	4.28841	18.4426	5.92844e-05	0.00314844
chr3	68741901	68747091	5191	*	chr3_68741901_68747091	Distal Intergenic	3	68761495	68762667	1173	1	102639225	ENSMUST00000191767.1	-14404	ENSMUSG00000102936	Gm35584	predicted gene, 35584	-1.2353	5.06043	18.4307	5.95749e-05	0.00315552
chr2	126464187	126466063	1877	*	chr2_126464187_126466063	Intron (ENSMUST00000040128.11/241633, intron 3 of 27)	2	126371539	126491553	120015	2	241633	ENSMUST00000134977.7	25490	ENSMUSG00000060131	Atp8b4	ATPase, class I, type 8B, member 4	-1.71571	4.08663	18.4278	5.96455e-05	0.00315552
chr1	160791566	160793928	2363	*	chr1_160791566_160793928	Promoter (<=1kb)	1	160257205	160792946	535742	2	29809	ENSMUST00000028049.12	0	ENSMUSG00000026721	Rabgap1l	RAB GTPase activating protein 1-like	0.756179	6.21932	18.394	6.04749e-05	0.0031933
chr13	22049883	22051914	2032	*	chr13_22049883_22051914	Exon (ENSMUST00000225374.1/ENSMUST00000225374.1, exon 1 of 1)	13	22043214	22043676	463	1	319183	ENSMUST00000110452.1	6669	ENSMUSG00000069300	H2bc11	H2B clustered histone 11	1.06048	5.1517	18.3892	6.0595e-05	0.00319356
chr10	20952187	20953707	1521	*	chr10_20952187_20953707	Promoter (<=1kb)	10	20952547	21080429	127883	1	52906	ENSMUST00000105525.11	0	ENSMUSG00000019986	Ahi1	Abelson helper integration site 1	1.09464	4.98544	18.3741	6.09707e-05	0.00320727
chr16	52116923	52118721	1799	*	chr16_52116923_52118721	Intron (ENSMUST00000114471.2/208650, intron 4 of 17)	16	52152526	52156661	4136	1	208650	ENSMUST00000228247.1	-33805	ENSMUSG00000022637	Cblb	Casitas B-lineage lymphoma b	-1.91372	3.87595	18.3669	6.11498e-05	0.0032106
chr6	24664214	24665728	1515	*	chr6_24664214_24665728	Promoter (<=1kb)	6	24613805	24665009	51205	2	73178	ENSMUST00000031695.14	0	ENSMUSG00000029684	Wasl	WASP like actin nucleation promoting factor	0.841307	5.79431	18.341	6.18024e-05	0.00323496
chr18	65313641	65315145	1505	*	chr18_65313641_65315145	Intron (ENSMUST00000035548.15/225638, intron 4 of 12)	18	65265529	65304456	38928	2	225638	ENSMUST00000235298.1	-9185	ENSMUSG00000032845	Alpk2	alpha-kinase 2	-1.38556	4.40064	18.3375	6.18909e-05	0.00323496
chr8	70610278	70612001	1724	*	chr8_70610278_70612001	Promoter (1-2kb)	8	70597491	70608872	11382	2	76900	ENSMUST00000210369.1	-1406	ENSMUSG00000070003	Ssbp4	single stranded DNA binding protein 4	0.913353	5.54637	18.3346	6.19639e-05	0.00323496
chr11	100887061	100889989	2929	*	chr11_100887061_100889989	Promoter (<=1kb)	11	100888222	100890312	2091	2	20848	ENSMUST00000137093.7	323	ENSMUSG00000004040	Stat3	signal transducer and activator of transcription 3	-1.06336	5.96967	20.2053	6.29116e-05	0.00327826
chr11	34005449	34011120	5672	*	chr11_34005449_34011120	Intron (ENSMUST00000141450.1/76874, intron 4 of 4)	11	33641180	33993152	351973	2	70357	ENSMUST00000154760.1	-12297	ENSMUSG00000053519	Kcnip1	Kv channel-interacting protein 1	0.656832	7.08951	18.2724	6.35612e-05	0.0033059
chr15	62228067	62230331	2265	*	chr15_62228067_62230331	Intron (ENSMUST00000182956.7/19296, intron 4 of 6)	15	62222603	62242505	19903	1	19296	ENSMUST00000182141.1	5464	ENSMUSG00000097039	Pvt1	Pvt1 oncogene	-1.5379	4.32096	18.2588	6.39166e-05	0.00331816
chr3	135675714	135679561	3848	*	chr3_135675714_135679561	Intron (ENSMUST00000029812.13/18033, intron 1 of 24)	3	135585281	135669339	84059	2	18033	ENSMUST00000196469.4	-6375	ENSMUSG00000028163	Nfkb1	nuclear factor of kappa light polypeptide gene enhancer in B cells 1, p105	-1.04076	5.68916	18.482	6.47139e-05	0.00335327
chr11	79710905	79713782	2878	*	chr11_79710905_79713782	Promoter (<=1kb)	11	79711969	79712034	66	1	387188	ENSMUST00000083461.1	0	ENSMUSG00000065395	Mir193a	microRNA 193a	1.01124	5.40629	18.2213	6.4908e-05	0.00335705
chr8	116587341	116588600	1260	*	chr8_116587341_116588600	Intron (ENSMUST00000109102.3/75796, intron 4 of 6)	8	116505015	116515915	10901	1	75465	ENSMUST00000078170.6	82326	ENSMUSG00000034467	Dynlrb2	dynein light chain roadblock-type 2	-1.53457	4.18053	18.2155	6.50624e-05	0.00335877
chr17	12759678	12760407	730	*	chr17_12759678_12760407	Intron (ENSMUST00000160932.2/104103, intron 1 of 2)	17	12748653	12750800	2148	2	16004	ENSMUST00000159127.1	-8878	ENSMUSG00000023830	Igf2r	insulin-like growth factor 2 receptor	-2.64417	3.30923	18.1893	6.57659e-05	0.00338878
chr18	84682429	84686081	3653	*	chr18_84682429_84686081	Promoter (<=1kb)	18	84667465	84685702	18238	2	66054	ENSMUST00000025546.16	0	ENSMUSG00000024644	Cndp2	CNDP dipeptidase 2 (metallopeptidase M20 family)	0.71889	6.42392	18.1787	6.60526e-05	0.00339723
chr11	106778636	106780570	1935	*	chr11_106778636_106780570	Promoter (<=1kb)	11	106768253	106779515	11263	2	50776	ENSMUST00000021060.5	0	ENSMUSG00000020718	Polg2	polymerase (DNA directed), gamma 2, accessory subunit	0.78102	6.15618	18.1729	6.62113e-05	0.00339909
chr10	6986411	6988030	1620	*	chr10_6986411_6988030	Intron (ENSMUST00000105615.8/18390, intron 4 of 5)	10	6919915	6980534	60620	2	320495	ENSMUST00000149708.1	-5877	ENSMUSG00000064065	Ipcef1	interaction protein for cytohesin exchange factors 1	-1.50796	4.22037	18.1501	6.68316e-05	0.00342459
chr4	118178794	118180928	2135	*	chr4_118178794_118180928	Promoter (<=1kb)	4	118136957	118180043	43087	2	230674	ENSMUST00000106406.8	0	ENSMUSG00000033326	Kdm4a	lysine (K)-specific demethylase 4A	0.701695	6.56675	18.1392	6.71324e-05	0.00342807
chr11	116838312	116839738	1427	*	chr11_116838312_116839738	Promoter (1-2kb)	11	116837435	116841251	3817	2	107817	ENSMUST00000124831.1	1513	ENSMUSG00000056962	Jmjd6	jumonji domain containing 6	-1.46345	4.43648	18.1387	6.71467e-05	0.00342807
chr6	119543071	119544984	1914	*	chr6_119543071_119544984	Promoter (<=1kb)	6	119432531	119544347	111817	2	22419	ENSMUST00000178696.7	0	ENSMUSG00000030170	Wnt5b	wingless-type MMTV integration site family, member 5B	1.73169	3.97762	18.1309	6.73614e-05	0.00342941
chr16	50729143	50730943	1801	*	chr16_50729143_50730943	Promoter (1-2kb)	16	50719299	50732683	13385	2	68190	ENSMUST00000191079.1	1740	NA	Dubr	Dppa2 upstream binding RNA	-1.54076	4.21196	18.1288	6.74205e-05	0.00342941
chr15	84262729	84264534	1806	*	chr15_84262729_84264534	Intron (ENSMUST00000023072.6/170736, intron 1 of 12)	15	84257140	84290434	33295	1	170736	ENSMUST00000146020.1	5589	ENSMUSG00000022438	Parvb	parvin, beta	1.7034	3.98686	18.1228	6.75874e-05	0.00342943
chr5	92277552	92279032	1481	*	chr5_92277552_92279032	Promoter (<=1kb)	5	92257659	92278170	20512	2	67111	ENSMUST00000113102.9	0	ENSMUSG00000029413	Naaa	N-acylethanolamine acid amidase	1.04167	5.21536	18.117	6.7747e-05	0.00342943
chr14	121343928	121346918	2991	*	chr14_121343928_121346918	Intron (ENSMUST00000079817.7/223255, intron 1 of 10)	14	121302289	121359868	57580	2	223255	ENSMUST00000226161.1	12950	ENSMUSG00000063410	Stk24	serine/threonine kinase 24	-1.07055	5.23559	18.1154	6.77919e-05	0.00342943
chr4	135083498	135085706	2209	*	chr4_135083498_135085706	Distal Intergenic	4	135120652	135177990	57339	1	12399	ENSMUST00000056977.13	-34946	ENSMUSG00000070691	Runx3	runt related transcription factor 3	-1.26977	4.80263	18.0923	6.84392e-05	0.00345587
chr11	96821888	96823331	1444	*	chr11_96821888_96823331	Promoter (<=1kb)	11	96821346	96822725	1380	2	18023	ENSMUST00000134951.1	0	ENSMUSG00000038615	Nfe2l1	nuclear factor, erythroid derived 2,-like 1	1.04406	5.22897	18.0661	6.91805e-05	0.00347902
chr8	122084677	122086615	1939	*	chr8_122084677_122086615	Intron (ENSMUST00000127664.1/108148, intron 1 of 15)	8	122000847	122007140	6294	1	53325	ENSMUST00000173201.1	83830	ENSMUSG00000025316	Banp	BTG3 associated nuclear protein	1.53857	4.24215	18.0644	6.92266e-05	0.00347902
chr6	115722737	115724855	2119	*	chr6_115722737_115724855	Exon (ENSMUST00000157733.1/ENSMUST00000157733.1, exon 1 of 1)	6	115729143	115734951	5809	2	94346	ENSMUST00000127728.3	10096	ENSMUSG00000059900	Tmem40	transmembrane protein 40	-1.70808	4.00322	18.0628	6.92741e-05	0.00347902
chr2	9874847	9877693	2847	*	chr2_9874847_9877693	Promoter (<=1kb)	2	9874487	9875399	913	2	14462	ENSMUST00000153509.1	0	ENSMUSG00000015619	Gata3	GATA binding protein 3	0.765587	6.61104	18.5248	6.96785e-05	0.003493
chr2	68336922	68338716	1795	*	chr2_68336922_68338716	Intron (ENSMUST00000102715.3/53416, intron 10 of 17)	2	68210448	68366519	156072	2	53416	ENSMUST00000126663.7	27803	ENSMUSG00000027030	Stk39	serine/threonine kinase 39	-1.86806	3.85269	18.0433	6.9831e-05	0.00349432
chr2	119350253	119352082	1830	*	chr2_119350253_119352082	Promoter (<=1kb)	2	119351229	119354381	3153	1	69065	ENSMUST00000028780.3	0	ENSMUSG00000027313	Chac1	ChaC, cation transport regulator 1	0.848412	5.77231	18.0347	7.00767e-05	0.00349478
chr5	118027802	118029776	1975	*	chr5_118027802_118029776	Promoter (<=1kb)	5	118027870	118061870	34001	1	57816	ENSMUST00000135540.7	0	ENSMUSG00000029359	Tesc	tescalcin	0.918646	5.62761	18.0342	7.00923e-05	0.00349478
chr8	119826203	119828749	2547	*	chr8_119826203_119828749	Intron (ENSMUST00000034285.13/72042, intron 2 of 3)	8	119810183	119822717	12535	2	72042	ENSMUST00000212676.1	-3486	ENSMUSG00000031827	Cotl1	coactosin-like 1 (Dictyostelium)	-1.40089	4.63941	18.0277	7.02812e-05	0.00349791
chr3	61362856	61366355	3500	*	chr3_61362856_61366355	Promoter (1-2kb)	3	61361638	61368430	6793	1	74012	ENSMUST00000049064.3	1218	ENSMUSG00000036894	Rap2b	RAP2B, member of RAS oncogene family	0.694138	6.66248	18.0064	7.08973e-05	0.00352225
chr17	84228448	84231101	2654	*	chr17_84228448_84231101	Promoter (<=1kb)	17	84222544	84229860	7317	2	240174	ENSMUST00000234529.1	0	ENSMUSG00000024251	Thada	thyroid adenoma associated	-1.43184	4.50067	17.9608	7.22406e-05	0.00358256
chr14	121310170	121312747	2578	*	chr14_121310170_121312747	Intron (ENSMUST00000079817.7/223255, intron 2 of 10)	14	121294655	121303475	8821	2	223255	ENSMUST00000227273.1	-6695	ENSMUSG00000063410	Stk24	serine/threonine kinase 24	-1.32133	4.8396	17.9544	7.24327e-05	0.00358568
chr4	8782082	8784258	2177	*	chr4_8782082_8784258	Intron (ENSMUST00000127476.7/320790, intron 2 of 2)	4	8751438	8867224	115787	1	320790	ENSMUST00000170391.1	30644	ENSMUSG00000041235	Chd7	chromodomain helicase DNA binding protein 7	-1.38894	4.55566	17.9363	7.29738e-05	0.00360602
chr1	135282701	135284397	1697	*	chr1_135282701_135284397	Promoter (<=1kb)	1	135262712	135284084	21373	2	215615	ENSMUST00000074357.7	0	ENSMUSG00000041926	Rnpep	arginyl aminopeptidase (aminopeptidase B)	0.786075	6.01803	17.9224	7.33946e-05	0.00361842
chr14	40930246	40933114	2869	*	chr14_40930246_40933114	Promoter (1-2kb)	14	40915241	40934316	19076	2	52588	ENSMUST00000224349.1	1202	ENSMUSG00000037824	Tspan14	tetraspanin 14	-1.01059	5.53934	17.9193	7.34857e-05	0.00361842
chr1	92180119	92181931	1813	*	chr1_92180119_92181931	Promoter (<=1kb)	1	91928779	92180341	251563	2	208727	ENSMUST00000097644.8	0	ENSMUSG00000026313	Hdac4	histone deacetylase 4	0.905737	5.69322	17.9148	7.36245e-05	0.00361883
chr12	33061345	33062131	787	*	chr12_33061345_33062131	Promoter (<=1kb)	12	33059686	33061792	2107	2	68764	ENSMUST00000219065.1	0	ENSMUSG00000035860	Cdhr3	cadherin-related family member 3	-2.1723	3.52814	17.8872	7.44639e-05	0.00365361
chr7	132792859	132795211	2353	*	chr7_132792859_132795211	Intron (ENSMUST00000124096.7/14183, intron 2 of 6)	7	132759268	132786935	27668	2	77938	ENSMUST00000106166.7	-5924	ENSMUSG00000030956	Fam53b	family with sequence similarity 53, member B	-1.4578	4.38715	17.8784	7.47353e-05	0.00366045
chr10	96627413	96629095	1683	*	chr10_96627413_96629095	Distal Intergenic	10	96617554	96618668	1115	1	12226	ENSMUST00000218953.1	9859	ENSMUSG00000036478	Btg1	BTG anti-proliferation factor 1	-1.49607	4.17293	17.8441	7.57987e-05	0.00370598
chr11	75192936	75196780	3845	*	chr11_75192936_75196780	Promoter (<=1kb)	11	75193783	75267769	73987	1	237847	ENSMUST00000102514.3	0	ENSMUSG00000045287	Rtn4rl1	reticulon 4 receptor-like 1	0.846448	5.96574	17.8115	7.68273e-05	0.00374966
chr13	100510815	100512168	1354	*	chr13_100510815_100512168	Exon (ENSMUST00000069756.10/18260, exon 6 of 9)	13	100481529	100492579	11051	2	23894	ENSMUST00000066940.7	-18236	ENSMUSG00000021639	Gtf2h2	general transcription factor II H, polypeptide 2	-1.49222	4.35063	17.7911	7.74749e-05	0.00377462
chr18	67440161	67444419	4259	*	chr18_67440161_67444419	Exon (ENSMUST00000025408.9/69597, exon 2 of 17)	18	67409083	67435948	26866	2	69597	ENSMUST00000237178.1	-4213	ENSMUSG00000024527	Afg3l2	AFG3-like AAA ATPase 2	-0.958638	5.61853	17.7795	7.78472e-05	0.00378611
chr16	38710433	38713637	3205	*	chr16_38710433_38713637	Promoter (<=1kb)	16	38598340	38713274	114935	2	12549	ENSMUST00000023487.4	0	ENSMUSG00000022799	Arhgap31	Rho GTPase activating protein 31	0.821489	5.9663	17.7743	7.80159e-05	0.00378763
chr13	23583460	23584712	1253	*	chr13_23583460_23584712	Promoter (1-2kb)	13	23581598	23582735	1138	1	319156	ENSMUST00000102968.2	1862	ENSMUSG00000061482	H4c4	H4 clustered histone 4	0.982863	5.38872	17.7701	7.81518e-05	0.00378763
chr11	31733906	31735645	1740	*	chr11_31733906_31735645	Distal Intergenic	11	31665181	31671885	6705	2	69556	ENSMUST00000058060.13	-62021	ENSMUSG00000044502	Bod1	biorientation of chromosomes in cell division 1	-1.51242	4.05514	17.7526	7.87164e-05	0.00380255
chr11	63916405	63917913	1509	*	chr11_63916405_63917913	Intron (ENSMUST00000094103.3/54710, intron 1 of 1)	11	63885792	63922290	36499	2	54710	ENSMUST00000094103.3	4377	ENSMUSG00000070407	Hs3st3b1	heparan sulfate (glucosamine) 3-O-sulfotransferase 3B1	-1.18254	4.87792	17.7521	7.8734e-05	0.00380255
chr14	45311277	45314529	3253	*	chr14_45311277_45314529	Intron (ENSMUST00000022378.8/50527, intron 1 of 15)	14	45306510	45307251	742	2	50527	ENSMUST00000228777.1	-4026	ENSMUSG00000021831	Ero1a	endoplasmic reticulum oxidoreductase 1 alpha	-1.36322	4.94957	17.8159	7.95705e-05	0.00383627
chr4	32326751	32328766	2016	*	chr4_32326751_32328766	Intron (ENSMUST00000108180.8/12014, intron 2 of 6)	4	32239077	32501636	262560	1	12014	ENSMUST00000149201.7	87674	ENSMUSG00000040270	Bach2	BTB and CNC homology, basic leucine zipper transcription factor 2	-1.54709	4.21494	17.7215	7.97333e-05	0.00383744
chr16	76311685	76313622	1938	*	chr16_76311685_76313622	Intron (ENSMUST00000121927.7/268903, intron 3 of 3)	16	76294646	76323658	29013	2	268903	ENSMUST00000140483.1	10036	ENSMUSG00000048490	Nrip1	nuclear receptor interacting protein 1	-1.23417	4.96476	17.7167	7.98923e-05	0.00383843
chr15	80597174	80598682	1509	*	chr15_80597174_80598682	Intron (ENSMUST00000229980.1/17444, intron 1 of 7)	15	80572594	80648793	76200	1	17444	ENSMUST00000230856.1	24580	ENSMUSG00000042351	Grap2	GRB2-related adaptor protein 2	-1.75529	3.82355	17.7041	8.03088e-05	0.00385177
chr11	32003086	32004507	1422	*	chr11_32003086_32004507	Promoter (2-3kb)	11	32000502	32033414	32913	1	18197	ENSMUST00000093219.3	2584	ENSMUSG00000020297	Nsg2	neuron specific gene family member 2	-1.86197	3.75256	17.6978	8.05193e-05	0.00385519
chr3	68784656	68789622	4967	*	chr3_68784656_68789622	Distal Intergenic	3	68761495	68762667	1173	1	102639225	ENSMUST00000191767.1	23161	ENSMUSG00000102936	Gm35584	predicted gene, 35584	-0.677661	6.77321	17.6848	8.09537e-05	0.00386931
chr2	166974416	166975486	1071	*	chr2_166974416_166975486	Promoter (1-2kb)	2	166963507	166976771	13265	2	20853	ENSMUST00000130104.1	1285	ENSMUSG00000039536	Stau1	staufen double-stranded RNA binding protein 1	-1.54833	4.26743	17.6765	8.12313e-05	0.00387589
chr14	26065431	26067537	2107	*	chr14_26065431_26067537	Promoter (<=1kb)	14	26063923	26066961	3039	2	100039192	ENSMUST00000100818.5	0	NA	NA	NA	0.896577	5.60028	17.6706	8.14307e-05	0.00387873
chr10	28566408	28567846	1439	*	chr10_28566408_28567846	Exon (ENSMUST00000166468.1/19272, exon 17 of 32)	10	28560151	28565436	5286	1	19272	ENSMUST00000219621.1	6257	ENSMUSG00000019889	Ptprk	protein tyrosine phosphatase, receptor type, K	-1.29949	4.69263	17.7207	8.18592e-05	0.00388961
chr14	19818108	19819887	1780	*	chr14_19818108_19819887	Intron (ENSMUST00000022341.6/68045, intron 3 of 7)	14	19819997	19823055	3059	2	68045	ENSMUST00000225615.1	3168	ENSMUSG00000021807	Rtraf	RNA transcription, translation and transport factor	-1.68692	4.17528	17.6555	8.19397e-05	0.00388961
chr3	58414488	58418935	4448	*	chr3_58414488_58418935	Promoter (<=1kb)	3	58414715	58466783	52069	1	72033	ENSMUST00000099090.6	0	ENSMUSG00000027806	Tsc22d2	TSC22 domain family, member 2	0.653079	7.1735	17.7167	8.24035e-05	0.00389986
chr15	58816982	58818532	1551	*	chr15_58816982_58818532	Intron (ENSMUST00000072113.5/74868, intron 1 of 6)	15	58782269	58823530	41262	2	74868	ENSMUST00000072113.5	4998	ENSMUSG00000062373	Tmem65	transmembrane protein 65	-1.58669	4.64427	18.9549	8.24369e-05	0.00389986
chr3	51419372	51421891	2520	*	chr3_51419372_51421891	Promoter (2-3kb)	3	51416614	51442863	26250	1	74838	ENSMUST00000192419.5	2758	ENSMUSG00000063273	Naa15	N(alpha)-acetyltransferase 15, NatA auxiliary subunit	-1.08451	5.18729	17.6334	8.26919e-05	0.00390293
chr1	39948136	39950116	1981	*	chr1_39948136_39950116	Intron (ENSMUST00000163854.8/26921, intron 2 of 30)	1	39964155	39983144	18990	1	26921	ENSMUST00000193514.6	-14039	ENSMUSG00000026074	Map4k4	mitogen-activated protein kinase kinase kinase kinase 4	-1.50063	4.43342	17.6307	8.27834e-05	0.00390293
chr8	71691891	71693524	1634	*	chr8_71691891_71693524	Promoter (2-3kb)	8	71689214	71690575	1362	1	16336	ENSMUST00000034261.7	2677	ENSMUSG00000079019	Insl3	insulin-like 3	-1.34	4.47254	17.6244	8.29989e-05	0.00390644
chr6	82745885	82748799	2915	*	chr6_82745885_82748799	Intron (ENSMUST00000000642.10/15277, intron 3 of 17)	6	82760117	82772988	12872	2	15277	ENSMUST00000169270.1	24189	ENSMUSG00000000628	Hk2	hexokinase 2	-1.47379	5.08932	18.582	8.42378e-05	0.00395255
chr7	28953501	28955780	2280	*	chr7_28953501_28955780	Intron (ENSMUST00000068045.13/60595, intron 1 of 20)	7	28913378	28949759	36382	2	60595	ENSMUST00000148196.2	-3742	ENSMUSG00000054808	Actn4	actinin alpha 4	-1.31991	4.89967	17.5879	8.42636e-05	0.00395255
chr3	20153929	20155787	1859	*	chr3_20153929_20155787	Promoter (<=1kb)	3	20122084	20155317	33234	2	27357	ENSMUST00000118015.8	0	ENSMUSG00000019528	Gyg	glycogenin	0.854332	5.90484	17.5818	8.4476e-05	0.00395582
chr15	12213786	12217552	3767	*	chr15_12213786_12217552	Intron (ENSMUST00000038172.15/268783, intron 1 of 15)	15	12223354	12245052	21699	1	268783	ENSMUST00000173071.1	-5802	ENSMUSG00000039458	Mtmr12	myotubularin related protein 12	-1.06677	5.30929	17.5707	8.48651e-05	0.00396733
chr1	132416655	132419186	2532	*	chr1_132416655_132419186	Promoter (<=1kb)	1	132417555	132466958	49404	1	213452	ENSMUST00000045110.13	0	ENSMUSG00000042046	Dstyk	dual serine/threonine and tyrosine protein kinase	0.778511	6.07346	17.5582	8.53048e-05	0.00398118
chr15	94214110	94215776	1667	*	chr15_94214110_94215776	Distal Intergenic	15	94270163	94404258	134096	2	223838	ENSMUST00000035342.10	188482	ENSMUSG00000022449	Adamts20	a disintegrin-like and metallopeptidase (reprolysin type) with thrombospondin type 1 motif, 20	-1.5703	3.97717	17.5493	8.56221e-05	0.00398927
chr2	78868191	78870320	2130	*	chr2_78868191_78870320	Promoter (<=1kb)	2	78868238	78913739	45502	1	22193	ENSMUST00000130914.7	0	ENSMUSG00000027011	Ube2e3	ubiquitin-conjugating enzyme E2E 3	0.937661	5.48892	17.5419	8.58836e-05	0.00399474
chr7	30955679	30957272	1594	*	chr7_30955679_30957272	Promoter (<=1kb)	7	30945248	30956803	11556	2	22282	ENSMUST00000058860.13	0	ENSMUSG00000058239	Usf2	upstream transcription factor 2	0.859123	5.61246	17.5292	8.63365e-05	0.00400908
chr12	33165666	33168882	3217	*	chr12_33165666_33168882	Intron (ENSMUST00000077456.12/380753, intron 1 of 2)	12	33147805	33328849	181045	1	380753	ENSMUST00000136644.7	17861	ENSMUSG00000020564	Atxn7l1	ataxin 7-like 1	-1.24047	4.92134	17.5234	8.65443e-05	0.00401201
chr14	121911813	121913084	1272	*	chr14_121911813_121913084	Promoter (2-3kb)	14	121911253	121915781	4529	2	110168	ENSMUST00000055475.8	2697	ENSMUSG00000050350	Gpr18	G protein-coupled receptor 18	-2.01662	3.56917	17.5172	8.67682e-05	0.00401567
chr18	80553862	80555947	2086	*	chr18_80553862_80555947	Distal Intergenic	18	80541892	80544546	2655	2	100039348	ENSMUST00000236225.1	-9316	ENSMUSG00000118319	Gm2176	glucosamine-6-phosphate deaminase 1 pseudogene	-1.05793	5.10667	17.5121	8.69507e-05	0.00401732
chr9	35424108	35426276	2169	*	chr9_35424108_35426276	Promoter (<=1kb)	9	35423588	35471155	47568	1	57810	ENSMUST00000154652.7	520	ENSMUSG00000038119	Cdon	cell adhesion molecule-related/down-regulated by oncogenes	1.32995	4.71022	17.5081	8.70936e-05	0.00401732
chr14	60740266	60741551	1286	*	chr14_60740266_60741551	Intron (ENSMUST00000160973.7/219140, intron 4 of 12)	14	60732906	60764549	31644	1	219140	ENSMUST00000162945.1	7360	ENSMUSG00000021990	Spata13	spermatogenesis associated 13	-1.36458	4.55259	17.4869	8.78646e-05	0.00404615
chr1	52498060	52499502	1443	*	chr1_52498060_52499502	Promoter (<=1kb)	1	52457294	52500300	43007	2	17936	ENSMUST00000186764.6	798	ENSMUSG00000002881	Nab1	Ngfi-A binding protein 1	1.08115	5.04139	17.4828	8.8013e-05	0.00404626
chr10	91170294	91172336	2043	*	chr10_91170294_91172336	Promoter (<=1kb)	10	91147571	91171582	24012	2	21917	ENSMUST00000072239.13	0	ENSMUSG00000019961	Tmpo	thymopoietin	0.756428	6.10802	17.4715	8.84262e-05	0.00405816
chr9	88345459	88347381	1923	*	chr9_88345459_88347381	Intron (ENSMUST00000034992.7/23959, intron 1 of 8)	9	88355687	88358003	2317	1	23959	ENSMUST00000217134.1	-8306	ENSMUSG00000032420	Nt5e	5' nucleotidase, ecto	-1.5939	4.14876	17.4677	8.85646e-05	0.00405816
chr17	84160068	84161470	1403	*	chr17_84160068_84161470	Distal Intergenic	17	84183931	84187947	4017	2	12193	ENSMUST00000060366.6	26477	ENSMUSG00000045817	Zfp36l2	zinc finger protein 36, C3H type-like 2	-1.75155	4.01972	17.4448	8.94117e-05	0.00408565
chr2	104492907	104495761	2855	*	chr2_104492907_104495761	Promoter (<=1kb)	2	104426481	104494446	67966	2	15259	ENSMUST00000028600.13	0	ENSMUSG00000027177	Hipk3	homeodomain interacting protein kinase 3	0.737527	6.24593	17.4407	8.95615e-05	0.00408565
chr1	106683905	106686036	2132	*	chr1_106683905_106686036	Intron (ENSMUST00000112751.1/12043, intron 1 of 1)	1	106710339	106713179	2841	2	12043	ENSMUST00000189999.1	27143	ENSMUSG00000057329	Bcl2	B cell leukemia/lymphoma 2	-1.73044	3.93001	17.4395	8.96067e-05	0.00408565
chr17	71524611	71527288	2678	*	chr17_71524611_71527288	Promoter (<=1kb)	17	71496100	71526857	30758	2	67052	ENSMUST00000024851.9	0	ENSMUSG00000024056	Ndc80	NDC80 kinetochore complex component	0.821424	6.02568	17.4127	9.0608e-05	0.00412452
chr4	63493800	63495662	1863	*	chr4_63493800_63495662	Promoter (<=1kb)	4	63460163	63494759	34597	2	73750	ENSMUST00000133425.1	0	ENSMUSG00000039137	Whrn	whirlin	1.03808	5.26698	17.3987	9.11379e-05	0.00414185
chr17	27808921	27812522	3602	*	chr17_27808921_27812522	Intron (ENSMUST00000114863.9/224647, intron 1 of 4)	17	27753277	27820452	67176	2	224647	ENSMUST00000233508.1	7930	ENSMUSG00000056692	Ilrun	inflammation and lipid regulator with UBA-like and NBR1-like domains	-1.04114	5.57692	17.4787	9.13744e-05	0.0041458
chr3	52320221	52323159	2939	*	chr3_52320221_52323159	Intron (ENSMUST00000053764.6/56458, intron 1 of 2)	3	52268336	52353221	84886	1	56458	ENSMUST00000053764.6	51885	ENSMUSG00000044167	Foxo1	forkhead box O1	-1.20356	4.98569	17.3816	9.17881e-05	0.00415113
chr16	78501252	78503420	2169	*	chr16_78501252_78503420	Distal Intergenic	16	78547905	78560244	12340	2	67102	ENSMUST00000232329.1	56824	ENSMUSG00000022864	D16Ertd472e	DNA segment, Chr 16, ERATO Doi 472, expressed	-1.43842	4.26819	17.3815	9.17915e-05	0.00415113
chr2	33168389	33169732	1344	*	chr2_33168389_33169732	Intron (ENSMUST00000131298.6/241308, intron 10 of 17)	2	33143307	33158170	14864	2	241308	ENSMUST00000138704.1	-10219	ENSMUSG00000038831	Ralgps1	Ral GEF with PH domain and SH3 binding motif 1	-1.61877	3.80862	17.3597	9.26245e-05	0.00417893
chr12	16893299	16896380	3082	*	chr12_16893299_16896380	Promoter (<=1kb)	12	16894895	16987823	92929	1	19878	ENSMUST00000020904.7	0	ENSMUSG00000020580	Rock2	Rho-associated coiled-coil containing protein kinase 2	0.715757	6.25079	17.3576	9.27076e-05	0.00417893
chr14	121901959	121904050	2092	*	chr14_121901959_121904050	Intron (ENSMUST00000039803.6/68889, intron 1 of 8)	14	121911253	121915781	4529	2	110168	ENSMUST00000055475.8	11731	ENSMUSG00000050350	Gpr18	G protein-coupled receptor 18	-1.27536	4.93138	17.3482	9.30666e-05	0.0041883
chr16	94626871	94627904	1034	*	chr16_94626871_94627904	Intron (ENSMUST00000119878.7/13548, intron 2 of 11)	16	94668896	94679521	10626	1	13548	ENSMUST00000134383.1	-40992	ENSMUSG00000022897	Dyrk1a	dual-specificity tyrosine-(Y)-phosphorylation regulated kinase 1a	-1.99885	3.6603	17.342	9.33071e-05	0.00419232
chr8	85070955	85072887	1933	*	chr8_85070955_85072887	Promoter (<=1kb)	8	85071757	85075162	3406	1	330817	ENSMUST00000078665.12	0	ENSMUSG00000060038	Dhps	deoxyhypusine synthase	0.90592	5.5377	17.3165	9.43038e-05	0.00423024
chr3	96236573	96240653	4081	*	chr3_96236573_96240653	Promoter (<=1kb)	3	96239749	96240276	528	2	15267	ENSMUST00000074976.7	0	ENSMUSG00000064220	H2ac18	H2A clustered histone 18	0.639841	6.96102	17.3044	9.47775e-05	0.00424462
chr16	3231577	3243873	12297	*	chr16_3231577_3243873	Distal Intergenic	16	3592398	3593339	942	1	258859	ENSMUST00000061541.1	-348525	ENSMUSG00000051003	Or1f19	olfactory receptor family 1 subfamily F member 19	0.624594	7.80172	17.2918	9.52771e-05	0.00425411
chr10	82983830	82987006	3177	*	chr10_82983830_82987006	Promoter (<=1kb)	10	82985498	83195900	210403	1	58250	ENSMUST00000040110.7	0	ENSMUSG00000034612	Chst11	carbohydrate sulfotransferase 11	0.914404	5.78208	17.285	9.55462e-05	0.00425411
chr14	54575775	54579487	3713	*	chr14_54575775_54579487	Promoter (<=1kb)	14	54567472	54577558	10087	2	16475	ENSMUST00000054487.9	0	ENSMUSG00000022178	Ajuba	ajuba LIM protein	0.933389	6.38627	19.598	9.57148e-05	0.00425411
chr13	6629499	6630984	1486	*	chr13_6629499_6630984	Intron (ENSMUST00000138703.7/56421, intron 2 of 21)	13	6620890	6636650	15761	2	56421	ENSMUST00000136585.1	5666	ENSMUSG00000021196	Pfkp	phosphofructokinase, platelet	-1.52111	4.47025	17.6967	9.57334e-05	0.00425411
chr15	64015334	64016768	1435	*	chr15_64015334_64016768	Intron (ENSMUST00000063838.10/223601, intron 1 of 11)	15	63930942	63997969	67028	2	223601	ENSMUST00000164532.2	-17365	ENSMUSG00000022378	Cyrib	CYFIP related Rac1 interactor B	-1.8205	3.81642	17.2772	9.58563e-05	0.00425411
chr15	97498708	97500317	1610	*	chr15_97498708_97500317	Distal Intergenic	15	97361217	97384349	23133	1	239647	ENSMUST00000226495.1	137491	ENSMUSG00000044250	Pced1b	PC-esterase domain containing 1B	-1.44955	4.22647	17.2758	9.591e-05	0.00425411
chr7	6362193	6363782	1590	*	chr7_6362193_6363782	Promoter (<=1kb)	7	6363280	6381709	18430	1	330463	ENSMUST00000207347.1	0	ENSMUSG00000055150	Zfp78	zinc finger protein 78	0.793312	6.09618	17.2589	9.65869e-05	0.00427729
chr4	88784486	88791797	7312	*	chr4_88784486_88791797	Promoter (<=1kb)	4	88785709	88786257	549	1	545649	ENSMUST00000179372.2	0	ENSMUSG00000099545	Gm13276	predicted gene 13276	0.647891	6.88229	17.2441	9.71826e-05	0.0042968
chr15	79734872	79735972	1101	*	chr15_79734872_79735972	Promoter (<=1kb)	15	79734108	79735951	1844	2	223697	ENSMUST00000162064.1	0	ENSMUSG00000042524	Sun2	Sad1 and UNC84 domain containing 2	-1.3627	4.30793	17.1911	9.93516e-05	0.00438571
chr11	97657927	97663421	5495	*	chr11_97657927_97663421	Promoter (<=1kb)	11	97663414	97685463	22050	1	246198	ENSMUST00000044730.11	0	ENSMUSG00000038437	Mllt6	myeloid/lymphoid or mixed-lineage leukemia; translocated to, 6	0.639221	7.04102	17.173	0.000100102	0.0044118
chr13	6643630	6645802	2173	*	chr13_6643630_6645802	Promoter (2-3kb)	13	6581182	6648725	67544	2	56421	ENSMUST00000021614.13	2923	ENSMUSG00000021196	Pfkp	phosphofructokinase, platelet	-1.11406	4.99634	17.1636	0.000100494	0.00442207
chr19	5406113	5407463	1351	*	chr19_5406113_5407463	Promoter (<=1kb)	19	5406740	5417582	10843	1	74931	ENSMUST00000174754.8	0	ENSMUSG00000086938	4930481A15Rik	RIKEN cDNA 4930481A15 gene	0.90061	5.49513	17.153	0.00010094	0.00443463
chr10	128940216	128942000	1785	*	chr10_128940216_128942000	Exon (ENSMUST00000099112.3/16404, exon 4 of 25)	10	128934056	128941267	7212	1	16404	ENSMUST00000218387.1	6160	ENSMUSG00000025348	Itga7	integrin alpha 7	-1.43113	4.24101	17.1259	0.000102085	0.00447787
chr7	116492944	116495480	2537	*	chr7_116492944_116495480	Distal Intergenic	7	116504369	116540584	36216	1	53322	ENSMUST00000032895.14	-8889	ENSMUSG00000030659	Nucb2	nucleobindin 2	-1.2282	4.64866	17.122	0.000102253	0.00447812
chr17	15374373	15377261	2889	*	chr17_15374373_15377261	Promoter (<=1kb)	17	15367354	15375976	8623	2	13388	ENSMUST00000014917.7	0	ENSMUSG00000014773	Dll1	delta like canonical Notch ligand 1	1.16444	5.18996	17.105	0.000102982	0.004499
chr7	16051692	16053102	1411	*	chr7_16051692_16053102	Distal Intergenic	7	15970672	16047921	77250	2	243842	ENSMUST00000210781.1	-3771	ENSMUSG00000070808	Bicra	BRD4 interacting chromatin remodeling complex associated protein	0.912717	5.4412	17.1033	0.000103054	0.004499
chr3	104511032	104512112	1081	*	chr3_104511032_104512112	Promoter (<=1kb)	3	104453980	104511840	57861	2	269473	ENSMUST00000046316.10	0	ENSMUSG00000032913	Lrig2	leucine-rich repeats and immunoglobulin-like domains 2	0.808423	5.73827	17.0925	0.00010352	0.00451224
chr2	103647844	103655575	7732	*	chr2_103647844_103655575	Intron (ENSMUST00000076212.3/99382, intron 1 of 16)	2	103715035	103717217	2183	1	99382	ENSMUST00000138580.1	-59460	ENSMUSG00000032724	Abtb2	ankyrin repeat and BTB (POZ) domain containing 2	-0.71704	6.58109	17.0731	0.000104357	0.0045416
chr16	3114397	3115764	1368	*	chr16_3114397_3115764	Distal Intergenic	16	3592398	3593339	942	1	258859	ENSMUST00000061541.1	-476634	ENSMUSG00000051003	Or1f19	olfactory receptor family 1 subfamily F member 19	0.837355	7.68392	20.5328	0.000105193	0.0045708
chr16	32611545	32615746	4202	*	chr16_32611545_32615746	Promoter (<=1kb)	16	32615232	32617156	1925	1	22042	ENSMUST00000137901.1	0	ENSMUSG00000022797	Tfrc	transferrin receptor	-1.07442	5.20751	17.0292	0.000106288	0.00461112
chr18	4919940	4923161	3222	*	chr18_4919940_4923161	Promoter (<=1kb)	18	4920540	5119291	198752	1	225115	ENSMUST00000126977.7	0	ENSMUSG00000024236	Svil	supervillin	0.698578	6.47715	17.0154	0.000106901	0.00463048
chr14	27332698	27337172	4475	*	chr14_27332698_27337172	Promoter (<=1kb)	14	27336066	27403911	67846	1	71704	ENSMUST00000224981.1	0	ENSMUSG00000021895	Arhgef3	Rho guanine nucleotide exchange factor (GEF) 3	0.655883	6.70204	17.0061	0.000107319	0.00463485
chr10	82760569	82761837	1269	*	chr10_82760569_82761837	Promoter (1-2kb)	10	82752518	82763646	11129	2	18045	ENSMUST00000142523.1	1809	ENSMUSG00000020248	Nfyb	nuclear transcription factor-Y beta	-1.50174	4.23822	17.0034	0.000107438	0.00463485
chr6	127335538	127337541	2004	*	chr6_127335538_127337541	Distal Intergenic	6	127296186	127307967	11782	2	232386	ENSMUST00000202005.1	-27571	ENSMUSG00000107153	Gm38404	predicted gene, 38404	-1.43665	4.4425	17.002	0.000107503	0.00463485
chr11	54336012	54338212	2201	*	chr11_54336012_54338212	Promoter (<=1kb)	11	54335497	54361539	26043	1	216739	ENSMUST00000127731.1	515	ENSMUSG00000020333	Acsl6	acyl-CoA synthetase long-chain family member 6	-1.37937	4.41243	16.9967	0.000107738	0.00463775
chr15	99031004	99034340	3337	*	chr15_99031004_99034340	Promoter (<=1kb)	15	99030321	99034902	4582	1	22146	ENSMUST00000230447.1	683	ENSMUSG00000043091	Tuba1c	tubulin, alpha 1C	-0.796465	6.02904	16.9681	0.000109032	0.00468619
chr15	57692289	57694310	2022	*	chr15_57692289_57694310	Promoter (<=1kb)	15	57694665	57839832	145168	1	387609	ENSMUST00000096430.10	-355	ENSMUSG00000071757	Zhx2	zinc fingers and homeoboxes 2	0.93595	5.34161	16.959	0.000109447	0.00469673
chr1	138963723	138964784	1062	*	chr1_138963723_138964784	Promoter (<=1kb)	1	138963728	139085928	122201	1	329260	ENSMUST00000198759.4	0	ENSMUSG00000056268	Dennd1b	DENN domain containing 1B	1.00598	5.1443	16.9528	0.000109732	0.00470168
chr6	108530306	108532043	1738	*	chr6_108530306_108532043	Intron (ENSMUST00000032192.8/16438, intron 60 of 61)	6	108518732	108519672	941	1	16438	ENSMUST00000205005.1	11574	ENSMUSG00000030102	Itpr1	inositol 1,4,5-trisphosphate receptor 1	-1.31609	4.54581	16.9472	0.000109991	0.0047055
chr4	128804313	128805780	1468	*	chr4_128804313_128805780	Promoter (<=1kb)	4	128773088	128806045	32958	2	230761	ENSMUST00000106072.8	265	ENSMUSG00000028799	Zfp362	zinc finger protein 362	0.932767	5.5323	16.9301	0.000110777	0.00473185
chr8	9974817	9976507	1691	*	chr8_9974817_9976507	Promoter (<=1kb)	8	9969049	9976299	7251	2	319583	ENSMUST00000095476.5	0	ENSMUSG00000049717	Lig4	ligase IV, DNA, ATP-dependent	0.996962	5.13775	16.9203	0.000111233	0.00474401
chr9	50855720	50857732	2013	*	chr9_50855720_50857732	Promoter (<=1kb)	9	50856924	50892797	35874	1	73699	ENSMUST00000174628.7	0	ENSMUSG00000032058	Ppp2r1b	protein phosphatase 2, regulatory subunit A, beta	0.843119	5.58317	16.9123	0.000111605	0.00474934
chr12	51673113	51675575	2463	*	chr12_51673113_51675575	Intron (ENSMUST00000013130.14/94186, intron 1 of 17)	12	51691033	51744786	53754	1	11782	ENSMUST00000218820.1	-15458	ENSMUSG00000020955	Ap4s1	adaptor-related protein complex AP-4, sigma 1	-1.27057	4.59144	16.9103	0.000111701	0.00474934
chr2	132575893	132578212	2320	*	chr2_132575893_132578212	Promoter (<=1kb)	2	132529082	132578178	49097	2	74182	ENSMUST00000148833.7	0	ENSMUSG00000027346	Gpcpd1	glycerophosphocholine phosphodiesterase 1	0.732664	6.2903	16.9004	0.000112165	0.00476176
chr8	120535499	120537552	2054	*	chr8_120535499_120537552	Promoter (<=1kb)	8	120535857	120579480	43624	1	382034	ENSMUST00000120493.7	0	ENSMUSG00000031822	Gse1	genetic suppressor element 1, coiled-coil protein	0.948573	5.40898	16.8935	0.000112489	0.00476823
chr16	10779946	10783687	3742	*	chr16_10779946_10783687	Promoter (1-2kb)	16	10782240	10785536	3297	2	12703	ENSMUST00000229866.1	1849	ENSMUSG00000038037	Socs1	suppressor of cytokine signaling 1	0.670775	7.03312	17.0504	0.000112915	0.00477899
chr17	34024312	34028635	4324	*	chr17_34024312_34028635	Promoter (<=1kb)	17	34025012	34025071	60	1	102466848	ENSMUST00000199860.1	0	ENSMUSG00000105964	Mir219c	microRNA 219c	0.63835	6.90122	16.8623	0.000113964	0.00481603
chr4	138972950	138974072	1123	*	chr4_138972950_138974072	Promoter (<=1kb)	4	138972909	139036634	63726	1	77056	ENSMUST00000124835.2	41	ENSMUSG00000041143	Tmco4	transmembrane and coiled-coil domains 4	0.867644	5.63788	16.8521	0.000114451	0.00482923
chr9	45278414	45280079	1666	*	chr9_45278414_45280079	Distal Intergenic	9	45253840	45269149	15310	2	16154	ENSMUST00000176808.1	-9265	ENSMUSG00000032089	Il10ra	interleukin 10 receptor, alpha	-1.6774	3.94889	16.8424	0.000114917	0.00484154
chr1	74238288	74245757	7470	*	chr1_74238288_74245757	Promoter (1-2kb)	1	74236550	74267988	31439	1	76709	ENSMUST00000113819.1	1738	ENSMUSG00000006304	Arpc2	actin related protein 2/3 complex, subunit 2	-0.604015	7.28063	16.8354	0.000115255	0.00484841
chr2	33218129	33222753	4625	*	chr2_33218129_33222753	Promoter (2-3kb)	2	33216117	33242393	26277	1	26360	ENSMUST00000193373.2	2012	ENSMUSG00000004105	Angptl2	angiopoietin-like 2	-0.861472	6.16465	17.0785	0.000116024	0.00486498
chr16	32395867	32397758	1892	*	chr16_32395867_32397758	Promoter (2-3kb)	16	32400506	32408227	7722	1	277203	ENSMUST00000115149.2	-2748	ENSMUSG00000079625	Tm4sf19	transmembrane 4 L six family member 19	-1.52327	3.98505	16.8166	0.000116165	0.00486498
chr8	105906712	105909435	2724	*	chr8_105906712_105909435	Intron (ENSMUST00000049699.8/244631, intron 1 of 2)	8	105900441	105931778	31338	1	244631	ENSMUST00000049699.8	6271	ENSMUSG00000048310	Pskh1	protein serine kinase H1	-0.965176	5.36059	16.8109	0.000116444	0.00486498
chr7	31037596	31039490	1895	*	chr7_31037596_31039490	Promoter (<=1kb)	7	31032730	31037938	5209	2	18301	ENSMUST00000205301.1	0	ENSMUSG00000009687	Fxyd5	FXYD domain-containing ion transport regulator 5	-1.3462	4.44779	16.8065	0.000116656	0.00486498
chr5	134567631	134569331	1701	*	chr5_134567631_134569331	Promoter (2-3kb)	5	134572076	134572114	39	1	102465708	ENSMUST00000196812.1	-2745	ENSMUSG00000106323	Mir7228	microRNA 7228	-1.49409	4.05855	16.8041	0.000116774	0.00486498
chr2	163054239	163055944	1706	*	chr2_163054239_163055944	Promoter (<=1kb)	2	163054687	163084688	30002	1	17865	ENSMUST00000018005.9	0	ENSMUSG00000017861	Mybl2	myeloblastosis oncogene-like 2	0.856989	5.68482	16.8031	0.000116825	0.00486498
chr12	99560435	99561570	1136	*	chr12_99560435_99561570	Promoter (1-2kb)	12	99388345	99563508	175164	2	71375	ENSMUST00000176928.2	1938	ENSMUSG00000033713	Foxn3	forkhead box N3	1.13649	4.86175	16.802	0.000116878	0.00486498
chr8	122436821	122439872	3052	*	chr8_122436821_122439872	3' UTR	8	122433601	122443396	9796	2	192156	ENSMUST00000211883.1	3524	ENSMUSG00000006517	Mvd	mevalonate (diphospho) decarboxylase	-0.87799	5.72677	16.7845	0.000117737	0.00489342
chr10	6989130	6991158	2029	*	chr10_6989130_6991158	Intron (ENSMUST00000105615.8/18390, intron 4 of 5)	10	6919915	6980534	60620	2	320495	ENSMUST00000149708.1	-8596	ENSMUSG00000064065	Ipcef1	interaction protein for cytohesin exchange factors 1	-1.35452	4.42111	16.7677	0.000118569	0.00492063
chr1	106563073	106564885	1813	*	chr1_106563073_106564885	Intron (ENSMUST00000149909.1/ENSMUST00000149909.1, intron 2 of 4)	1	106546496	106546631	136	2	102466254	ENSMUST00000183743.1	-16442	ENSMUSG00000098344	Mir3473f	microRNA 3473f	-1.39272	4.29577	16.7363	0.000120137	0.00497822
chr3	87804982	87806669	1688	*	chr3_87804982_87806669	Exon (ENSMUST00000166771.7/23920, exon 7 of 7)	3	87801943	87802808	866	1	23920	ENSMUST00000166866.1	3039	ENSMUSG00000005640	Insrr	insulin receptor-related receptor	-1.53221	4.26454	16.7595	0.000121837	0.00504113
chr10	26371716	26373059	1344	*	chr10_26371716_26373059	Promoter (<=1kb)	10	26274468	26373956	99489	2	237339	ENSMUST00000105519.9	897	ENSMUSG00000039089	L3mbtl3	L3MBTL3 histone methyl-lysine binding protein	1.35812	4.39945	16.6977	0.000122098	0.00504442
chr10	44421128	44423011	1884	*	chr10_44421128_44423011	Exon (ENSMUST00000215400.1/ENSMUST00000215400.1, exon 2 of 3)	10	44439667	44457210	17544	2	12142	ENSMUST00000218369.1	34199	ENSMUSG00000038151	Prdm1	PR domain containing 1, with ZNF domain	-1.79476	3.69914	16.6826	0.000122877	0.00506904
chr8	124259533	124261298	1766	*	chr8_124259533_124261298	Intron (ENSMUST00000127664.1/108148, intron 1 of 15)	8	124231508	124334310	102803	1	108148	ENSMUST00000142578.7	28025	ENSMUSG00000089704	Galnt2	polypeptide N-acetylgalactosaminyltransferase 2	-1.29316	4.61571	16.6788	0.000123072	0.00506955
chr19	4218651	4224181	5531	*	chr19_4218651_4224181	5' UTR	19	4214594	4222513	7920	1	56708	ENSMUST00000126457.1	4057	ENSMUSG00000040663	Clcf1	cardiotrophin-like cytokine factor 1	-0.780438	6.25951	16.6696	0.000123544	0.00508145
chr13	22039404	22041348	1945	*	chr13_22039404_22041348	Promoter (<=1kb)	13	22040636	22041362	727	2	319158	ENSMUST00000102977.3	14	ENSMUSG00000060639	H4c9	H4 clustered histone 9	0.990848	5.21392	16.6474	0.000124705	0.00511828
chr5	3802007	3804314	2308	*	chr5_3802007_3804314	Promoter (<=1kb)	5	3690000	3802925	112926	2	70797	ENSMUST00000043551.10	0	ENSMUSG00000040351	Ankib1	ankyrin repeat and IBR domain containing 1	0.67382	6.41785	16.6427	0.000124948	0.00511828
chr12	105001390	105004605	3216	*	chr12_105001390_105004605	Promoter (2-3kb)	12	104932028	104998677	66650	2	212073	ENSMUST00000095439.10	-2713	ENSMUSG00000054150	Syne3	spectrin repeat containing, nuclear envelope family member 3	-1.06774	5.23269	16.6419	0.000124994	0.00511828
chr11	109364510	109371846	7337	*	chr11_109364510_109371846	Promoter (<=1kb)	11	109354778	109363654	8877	2	100036768	ENSMUST00000070956.3	-856	ENSMUSG00000056687	Gm11696	predicted gene 11696	-0.573971	7.50536	16.6265	0.000125803	0.00514382
chr10	62323924	62330188	6265	*	chr10_62323924_62330188	Promoter (<=1kb)	10	62296093	62327767	31675	2	15275	ENSMUST00000139228.7	0	ENSMUSG00000037012	Hk1	hexokinase 1	-0.683985	6.61603	16.6205	0.000126118	0.00514912
chr12	10390043	10391555	1513	*	chr12_10390043_10391555	Promoter (<=1kb)	12	10390772	10395562	4791	1	105014	ENSMUST00000020947.6	0	ENSMUSG00000020621	Rdh14	retinol dehydrogenase 14 (all-trans and 9-cis)	0.927009	5.55898	16.6086	0.000126754	0.00516745
chr10	96662949	96664844	1896	*	chr10_96662949_96664844	Distal Intergenic	10	96617554	96618668	1115	1	12226	ENSMUST00000218953.1	45395	ENSMUSG00000036478	Btg1	BTG anti-proliferation factor 1	-1.28765	4.79916	16.7641	0.000128244	0.00522054
chr11	58026060	58031593	5534	*	chr11_58026060_58031593	Intron (ENSMUST00000071487.12/73158, intron 1 of 18)	11	58041613	58043013	1401	1	73158	ENSMUST00000140500.1	-10020	ENSMUSG00000037331	Larp1	La ribonucleoprotein 1, translational regulator	-0.811117	6.13568	16.5682	0.000128919	0.00523764
chr2	98666237	98667333	1097	*	chr2_98666237_98667333	Exon (ENSMUST00000099683.1/ENSMUST00000099683.1, exon 1 of 5)	2	97468089	97629063	160975	1	241568	ENSMUST00000170144.1	1198148	ENSMUSG00000050587	Lrrc4c	leucine rich repeat containing 4C	1.22298	15.711	16.566	0.000129042	0.00523764
chr12	70227343	70228610	1268	*	chr12_70227343_70228610	Promoter (<=1kb)	12	70190811	70227683	36873	2	110095	ENSMUST00000071250.12	0	ENSMUSG00000021069	Pygl	liver glycogen phosphorylase	-1.86353	3.64022	16.5536	0.000129713	0.00525346
chr12	107148749	107149512	764	*	chr12_107148749_107149512	Intron (ENSMUST00000148122.1/ENSMUST00000148122.1, intron 2 of 2)	12	106706049	106716362	10314	2	71033	ENSMUST00000149382.1	-432387	ENSMUSG00000085820	4933406K04Rik	RIKEN cDNA 4933406K04 gene	-1.7263	3.76903	16.5462	0.00013012	0.00525346
chr11	79614352	79617008	2657	*	chr11_79614352_79617008	Exon (ENSMUST00000145652.1/790912, exon 2 of 3)	11	79607079	79623163	16085	2	790912	ENSMUST00000145652.1	6155	ENSMUSG00000087434	Rab11fip4os1	RAB11 family interacting protein 4 (class II), opposite strand 1	-1.37108	4.55254	16.5461	0.000130122	0.00525346
chr1	54866847	54868884	2038	*	chr1_54866847_54868884	Intron (ENSMUST00000179030.7/329154, intron 1 of 27)	1	54766792	54884711	117920	2	329154	ENSMUST00000177679.1	15827	ENSMUSG00000052331	Ankrd44	ankyrin repeat domain 44	-1.06317	5.3117	16.5449	0.00013019	0.00525346
chr13	36309680	36311344	1665	*	chr13_36309680_36311344	Intron (ENSMUST00000021857.12/69955, intron 4 of 6)	13	36326958	36537348	210391	1	69955	ENSMUST00000225948.1	-15614	ENSMUSG00000021420	Fars2	phenylalanine-tRNA synthetase 2 (mitochondrial)	-1.52639	4.2953	16.6235	0.000130614	0.00525757
chr1	106548314	106550069	1756	*	chr1_106548314_106550069	Promoter (1-2kb)	1	106546496	106546631	136	2	102466254	ENSMUST00000183743.1	-1683	ENSMUSG00000098344	Mir3473f	microRNA 3473f	-2.30046	3.44946	16.5486	0.000130797	0.00525757
chr10	79709542	79712122	2581	*	chr10_79709542_79712122	Promoter (<=1kb)	10	79709598	79711969	2372	1	12215	ENSMUST00000105381.4	0	ENSMUSG00000023175	Bsg	basigin	-1.35737	4.58831	16.5327	0.000130861	0.00525757
chr2	103622606	103626521	3916	*	chr2_103622606_103626521	Intron (ENSMUST00000076212.3/99382, intron 1 of 16)	2	103566310	103718423	152114	1	99382	ENSMUST00000076212.3	56296	ENSMUSG00000032724	Abtb2	ankyrin repeat and BTB (POZ) domain containing 2	-1.09464	5.3928	16.521	0.000131501	0.0052682
chr2	91251583	91253918	2336	*	chr2_91251583_91253918	Promoter (2-3kb)	2	91255954	91261569	5616	1	80708	ENSMUST00000134699.7	-2036	ENSMUSG00000027257	Pacsin3	protein kinase C and casein kinase substrate in neurons 3	-1.35002	4.45542	16.521	0.000131505	0.0052682
chr4	155773240	155777177	3938	*	chr4_155773240_155777177	Promoter (<=1kb)	4	155768149	155774698	6550	2	246228	ENSMUST00000042196.3	0	ENSMUSG00000042116	Vwa1	von Willebrand factor A domain containing 1	-0.872287	5.83302	16.4981	0.000132778	0.00529768
chr8	72318835	72321521	2687	*	chr8_72318835_72321521	Promoter (<=1kb)	8	72319033	72321656	2624	1	16598	ENSMUST00000067912.7	0	ENSMUSG00000055148	Klf2	Kruppel-like factor 2 (lung)	0.796103	5.93601	16.498	0.000132781	0.00529768
chr4	144892822	144894884	2063	*	chr4_144892822_144894884	Promoter (<=1kb)	4	144892827	144927642	34816	1	20148	ENSMUST00000105744.7	0	ENSMUSG00000066026	Dhrs3	dehydrogenase/reductase (SDR family) member 3	1.06855	5.00104	16.4974	0.000132815	0.00529768
chr7	80651940	80653455	1516	*	chr7_80651940_80653455	Intron (ENSMUST00000122255.7/70461, intron 2 of 14)	7	80636017	80644384	8368	1	100504375	ENSMUST00000142678.1	15923	ENSMUSG00000084821	Gm15880	predicted gene 15880	-1.45424	4.2143	16.49	0.000133232	0.00530219
chr1	139453321	139455856	2536	*	chr1_139453321_139455856	Promoter (<=1kb)	1	139454772	139494088	39317	1	12316	ENSMUST00000200083.4	0	ENSMUSG00000033952	Aspm	abnormal spindle microtubule assembly	0.824431	5.76001	16.4862	0.00013344	0.00530219
chr6	134532154	134533563	1410	*	chr6_134532154_134533563	Intron (ENSMUST00000032322.14/16974, intron 2 of 22)	6	134446476	134566913	120438	2	16974	ENSMUST00000032322.14	33350	ENSMUSG00000030201	Lrp6	low density lipoprotein receptor-related protein 6	-2.28137	3.58931	16.484	0.000133564	0.00530219
chr5	38038634	38041112	2479	*	chr5_38038634_38041112	Promoter (<=1kb)	5	38038742	38137765	99024	1	71116	ENSMUST00000114126.8	0	ENSMUSG00000029125	Stx18	syntaxin 18	0.731664	6.27394	16.4818	0.000133693	0.00530219
chr11	97698450	97700612	2163	*	chr11_97698450_97700612	Promoter (<=1kb)	11	97688823	97699384	10562	2	22658	ENSMUST00000179765.7	0	ENSMUSG00000018537	Pcgf2	polycomb group ring finger 2	0.840092	5.78656	16.4595	0.000134949	0.00534182
chr11	54140029	54140731	703	*	chr11_54140029_54140731	Distal Intergenic	11	54127693	54131665	3973	1	18452	ENSMUST00000139315.1	12336	ENSMUSG00000018906	P4ha2	procollagen-proline, 2-oxoglutarate 4-dioxygenase (proline 4-hydroxylase), alpha II polypeptide	0.653849	7.41289	16.6154	0.000135077	0.00534182
chr15	86072850	86077067	4218	*	chr15_86072850_86077067	Promoter (<=1kb)	15	86074733	86091434	16702	1	223752	ENSMUST00000147286.1	0	ENSMUSG00000035900	Gramd4	GRAM domain containing 4	-1.16902	5.25584	16.4357	0.000136308	0.00538282
chr7	138903678	138905689	2012	*	chr7_138903678_138905689	Intron (ENSMUST00000106112.1/12176, intron 1 of 5)	7	138898710	138909479	10770	2	12176	ENSMUST00000125359.1	3790	ENSMUSG00000078566	Bnip3	BCL2/adenovirus E1B interacting protein 3	-1.44849	4.32855	16.396	0.00013861	0.00546593
chr10	22729271	22732032	2762	*	chr10_22729271_22732032	Promoter (<=1kb)	10	22729372	22729432	61	2	102465768	ENSMUST00000183950.1	0	ENSMUSG00000098714	Mir7663	microRNA 7663	0.718643	6.36843	16.3886	0.00013904	0.0054751
chr15	77812506	77815384	2879	*	chr15_77812506_77815384	Promoter (<=1kb)	15	77794652	77813231	18580	2	17886	ENSMUST00000124844.7	0	ENSMUSG00000022443	Myh9	myosin, heavy polypeptide 9, non-muscle	-0.967716	5.58629	16.3819	0.000139436	0.00548289
chr18	82534827	82539207	4381	*	chr18_82534827_82539207	Intron (ENSMUST00000091789.10/17196, intron 3 of 3)	18	82554470	82585627	31158	1	17196	ENSMUST00000152071.8	-15263	ENSMUSG00000041607	Mbp	myelin basic protein	-0.839169	5.88907	16.3536	0.000141104	0.00554064
chr2	155985171	155986234	1064	*	chr2_155985171_155986234	Promoter (<=1kb)	2	155985883	155989603	3721	1	16328	ENSMUST00000156355.7	0	ENSMUSG00000038241	Cep250	centrosomal protein 250	1.34781	4.19385	16.3395	0.00014195	0.00556596
chr17	27795227	27797466	2240	*	chr17_27795227_27797466	Intron (ENSMUST00000114863.9/224647, intron 1 of 4)	17	27753277	27820452	67176	2	224647	ENSMUST00000233508.1	22986	ENSMUSG00000056692	Ilrun	inflammation and lipid regulator with UBA-like and NBR1-like domains	-1.30703	4.67306	16.3301	0.000142512	0.00557192
chr15	78470228	78472167	1940	*	chr15_78470228_78472167	Promoter (1-2kb)	15	78439667	78468634	28968	2	71753	ENSMUST00000017086.4	-1594	ENSMUSG00000016942	Tmprss6	transmembrane serine protease 6	-1.74196	3.80811	16.3282	0.000142628	0.00557192
chr18	38379918	38381222	1305	*	chr18_38379918_38381222	Distal Intergenic	18	38410396	38465303	54908	1	65113	ENSMUST00000236052.1	-29174	ENSMUSG00000024425	Ndfip1	Nedd4 family interacting protein 1	-1.36198	4.44571	16.3244	0.000142857	0.00557192
chr4	21727442	21728679	1238	*	chr4_21727442_21728679	Promoter (<=1kb)	4	21727701	21750546	22846	1	51813	ENSMUST00000065928.10	0	ENSMUSG00000028252	Ccnc	cyclin C	0.889529	5.50427	16.3236	0.000142906	0.00557192
chr6	91271401	91273105	1705	*	chr6_91271401_91273105	3' UTR	6	91265879	91272431	6553	1	14115	ENSMUST00000137029.1	5522	ENSMUSG00000064080	Fbln2	fibulin 2	1.64808	3.92896	16.314	0.000143481	0.00558648
chr17	87281105	87284405	3301	*	chr17_87281105_87284405	Promoter (<=1kb)	17	87282886	87381769	98884	1	225049	ENSMUST00000041110.11	0	ENSMUSG00000036918	Ttc7	tetratricopeptide repeat domain 7	0.651585	6.56366	16.3089	0.000143794	0.00559082
chr11	54463362	54466131	2770	*	chr11_54463362_54466131	Promoter (<=1kb)	11	54464560	54502705	38146	1	216742	ENSMUST00000143650.1	0	ENSMUSG00000035992	Fnip1	folliculin interacting protein 1	-0.940852	5.36483	16.3052	0.000144017	0.00559165
chr18	82530189	82533340	3152	*	chr18_82530189_82533340	Intron (ENSMUST00000091789.10/17196, intron 3 of 3)	18	82554470	82585627	31158	1	17196	ENSMUST00000152071.8	-21130	ENSMUSG00000041607	Mbp	myelin basic protein	-1.11461	5.23809	16.3807	0.000145035	0.00562332
chr16	49852931	49857012	4082	*	chr16_49852931_49857012	Promoter (<=1kb)	16	49855366	49911091	55726	1	16423	ENSMUST00000114496.2	0	ENSMUSG00000055447	Cd47	CD47 antigen (Rh-related antigen, integrin-associated signal transducer)	0.571885	7.30214	16.2796	0.000145581	0.0056366
chr13	107837195	107840630	3436	*	chr13_107837195_107840630	Intron (ENSMUST00000225822.1/67263, intron 1 of 12)	13	107724617	107890064	165448	2	67263	ENSMUST00000225822.1	49434	ENSMUSG00000032846	Zswim6	zinc finger SWIM-type containing 6	-1.07006	5.18865	16.2741	0.000145918	0.00564174
chr14	75183423	75186856	3434	*	chr14_75183423_75186856	Intron (ENSMUST00000143539.7/18826, intron 1 of 2)	14	75190329	75230816	40488	1	18826	ENSMUST00000131802.1	-3473	ENSMUSG00000021998	Lcp1	lymphocyte cytosolic protein 1	-0.775584	6.10794	16.2669	0.000146365	0.00565117
chr10	20148840	20151239	2400	*	chr10_20148840_20151239	Promoter (<=1kb)	10	20148984	20281590	132607	1	17761	ENSMUST00000116259.4	0	ENSMUSG00000019996	Map7	microtubule-associated protein 7	1.02887	5.14991	16.256	0.00014704	0.00566933
chr12	111207688	111210061	2374	*	chr12_111207688_111210061	Intron (ENSMUST00000117269.7/22031, intron 1 of 9)	12	111159850	111184491	24642	2	78062	ENSMUST00000121608.1	-23197	ENSMUSG00000083193	4930595D18Rik	RIKEN cDNA 4930595D18 gene	-1.73899	3.71809	16.2261	0.000148906	0.0057333
chr7	28715117	28720533	5417	*	chr7_28715117_28720533	Promoter (<=1kb)	7	28716804	28738144	21341	1	50760	ENSMUST00000032818.12	0	ENSMUSG00000030598	Fbxo17	F-box protein 17	-0.808071	6.16615	16.2168	0.000150392	0.00578247
chr18	46741092	46745272	4181	*	chr18_46741092_46745272	Promoter (<=1kb)	18	46741876	46790826	48951	1	11777	ENSMUST00000025357.8	0	ENSMUSG00000024480	Ap3s1	adaptor-related protein complex 3, sigma 1 subunit	0.64623	6.76821	16.1893	0.000151241	0.00580709
chr11	3201082	3204291	3210	*	chr11_3201082_3204291	Promoter (<=1kb)	11	3202392	3244581	42190	1	74203	ENSMUST00000020734.10	0	ENSMUSG00000020454	Eif4enif1	eukaryotic translation initiation factor 4E nuclear import factor 1	0.655673	6.68568	16.1572	0.000153306	0.00587823
chr18	38431572	38433381	1810	*	chr18_38431572_38433381	Intron (ENSMUST00000236052.1/65113, intron 1 of 7)	18	38418984	38464374	45391	1	65113	ENSMUST00000236480.1	12588	ENSMUSG00000024425	Ndfip1	Nedd4 family interacting protein 1	-1.57266	4.053	16.1422	0.000154283	0.00590751
chr13	6638834	6643244	4411	*	chr13_6638834_6643244	Promoter (2-3kb)	13	6620890	6636650	15761	2	56421	ENSMUST00000136585.1	-2184	ENSMUSG00000021196	Pfkp	phosphofructokinase, platelet	-0.789532	6.23567	16.1522	0.000154552	0.00590964
chr7	44752654	44755094	2441	*	chr7_44752654_44755094	Promoter (<=1kb)	7	44752115	44759407	7293	1	101568	ENSMUST00000136069.8	539	ENSMUSG00000002205	Vrk3	vaccinia related kinase 3	-1.26028	4.8576	16.1301	0.000155072	0.00592135
chr5	74067836	74069763	1928	*	chr5_74067836_74069763	Promoter (<=1kb)	5	73998453	74068420	69968	2	69727	ENSMUST00000119154.7	0	ENSMUSG00000054814	Usp46	ubiquitin specific peptidase 46	0.810057	5.75885	16.1203	0.000155719	0.0059379
chr12	54209913	54211609	1697	*	chr12_54209913_54211609	Distal Intergenic	12	54178981	54203860	24880	2	112407	ENSMUST00000039516.3	-6053	ENSMUSG00000035105	Egln3	egl-9 family hypoxia-inducible factor 3	-1.24304	4.82884	16.4985	0.000157058	0.0059807
chr3	19295737	19297310	1574	*	chr3_19295737_19297310	Intron (ENSMUST00000099195.9/18583, intron 1 of 12)	3	19256792	19310903	54112	2	18583	ENSMUST00000143120.1	13593	ENSMUSG00000069094	Pde7a	phosphodiesterase 7A	-2.32079	3.63929	16.0938	0.000157471	0.00598821
chr8	4319978	4321524	1547	*	chr8_4319978_4321524	Intron (ENSMUST00000098950.5/15568, intron 1 of 5)	8	4311375	4325086	13712	2	15568	ENSMUST00000208987.1	3562	ENSMUSG00000040028	Elavl1	ELAV (embryonic lethal, abnormal vision)-like 1 (Hu antigen R)	-1.36552	4.63402	16.0848	0.000158076	0.00600299
chr3	106448129	106450540	2412	*	chr3_106448129_106450540	Distal Intergenic	3	106482405	106488587	6183	1	72121	ENSMUST00000139062.7	-31865	ENSMUSG00000027901	Dennd2d	DENN domain containing 2D	0.984581	5.1712	16.0603	0.00015972	0.00605635
chr12	24572236	24573762	1527	*	chr12_24572236_24573762	Promoter (<=1kb)	12	24572283	24617388	45106	1	195733	ENSMUST00000085553.12	0	ENSMUSG00000020656	Grhl1	grainyhead like transcription factor 1	0.979119	5.18454	16.0574	0.000159918	0.00605635
chr9	15029775	15032343	2569	*	chr9_15029775_15032343	Intron (ENSMUST00000164273.8/55991, intron 1 of 4)	9	15010086	15043797	33712	2	55991	ENSMUST00000169288.1	11454	ENSMUSG00000031934	Panx1	pannexin 1	-1.31877	4.62581	16.0517	0.000160302	0.00606158
chr8	40306718	40308741	2024	*	chr8_40306718_40308741	Promoter (<=1kb)	8	40307875	40307929	55	2	102466237	ENSMUST00000183849.1	0	ENSMUSG00000098431	Mir7666	microRNA 7666	0.844222	5.75776	16.0489	0.000160494	0.00606158
chr5	36995988	36998268	2281	*	chr5_36995988_36998268	Distal Intergenic	5	36966104	36989205	23102	2	22393	ENSMUST00000043964.12	-6783	ENSMUSG00000039474	Wfs1	wolframin ER transmembrane glycoprotein	-1.46709	4.1984	16.0387	0.000161187	0.00607949
chr2	153268295	153270661	2367	*	chr2_153268295_153270661	3' UTR	2	153257572	153268063	10492	1	140484	ENSMUST00000152390.1	10723	ENSMUSG00000046020	Pofut1	protein O-fucosyltransferase 1	-1.6953	4.10751	16.0276	0.000161949	0.00609591
chr4	134648661	134652066	3406	*	chr4_134648661_134652066	Intron (ENSMUST00000038628.3/230815, intron 2 of 12)	4	134567889	134703767	135879	2	230815	ENSMUST00000176606.1	51701	ENSMUSG00000037306	Man1c1	mannosidase, alpha, class 1C, member 1	1.2307	4.74118	16.0259	0.000162068	0.00609591
chr10	17722398	17724969	2572	*	chr10_17722398_17724969	Promoter (<=1kb)	10	17723218	17725674	2457	1	17684	ENSMUST00000038107.8	0	ENSMUSG00000039910	Cited2	Cbp/p300-interacting transactivator, with Glu/Asp-rich carboxy-terminal domain, 2	0.677597	6.33406	16.0202	0.000162456	0.00609591
chr9	75047547	75048765	1219	*	chr9_75047547_75048765	Intron (ENSMUST00000168166.7/59046, intron 2 of 3)	9	75051977	75057383	5407	1	59046	ENSMUST00000170310.1	-3212	ENSMUSG00000007656	Arpp19	cAMP-regulated phosphoprotein 19	-1.76054	3.64985	16.0196	0.000162502	0.00609591
chr11	19924349	19926312	1964	*	chr11_19924349_19926312	Promoter (<=1kb)	11	19924375	20024026	99652	1	114716	ENSMUST00000093299.12	0	ENSMUSG00000045671	Spred2	sprouty-related EVH1 domain containing 2	0.740598	6.02626	16.0029	0.000163655	0.00613086
chr12	69977100	69981516	4417	*	chr12_69977100_69981516	Promoter (<=1kb)	12	69965048	69977883	12836	2	64010	ENSMUST00000220735.1	0	ENSMUSG00000021067	Sav1	salvador family WW domain containing 1	-0.943096	5.54413	15.9832	0.000165025	0.00617387
chr1	138170426	138173639	3214	*	chr1_138170426_138173639	Promoter (1-2kb)	1	138112252	138175234	62983	2	19264	ENSMUST00000195533.5	1595	ENSMUSG00000026395	Ptprc	protein tyrosine phosphatase, receptor type, C	0.614269	7.17128	15.9798	0.000165264	0.00617446
chr11	20111617	20113345	1729	*	chr11_20111617_20113345	Promoter (<=1kb)	11	20062304	20112913	50610	2	66713	ENSMUST00000000137.7	0	ENSMUSG00000020152	Actr2	ARP2 actin-related protein 2	0.732113	6.1178	15.9647	0.000166326	0.00620569
chr9	57259854	57264112	4259	*	chr9_57259854_57264112	Promoter (<=1kb)	9	57253117	57262612	9496	2	74211	ENSMUST00000034846.6	0	ENSMUSG00000032300	1700017B05Rik	RIKEN cDNA 1700017B05 gene	0.668085	6.52959	15.9615	0.000166548	0.00620569
chr10	108161448	108162834	1387	*	chr10_108161448_108162834	Promoter (<=1kb)	10	108162193	108277351	115159	1	17931	ENSMUST00000219263.1	0	ENSMUSG00000019907	Ppp1r12a	protein phosphatase 1, regulatory subunit 12A	0.761463	5.90013	15.9571	0.000166862	0.00620905
chr3	104824164	104826539	2376	*	chr3_104824164_104826539	3' UTR	3	104804591	104818563	13973	2	17454	ENSMUST00000136148.2	-5601	ENSMUSG00000002227	Mov10	Mov10 RISC complex RNA helicase	-1.63041	4.1067	15.9452	0.000167707	0.00621334
chr11	62456575	62458265	1691	*	chr11_62456575_62458265	Promoter (<=1kb)	11	62316426	62457332	140907	2	20185	ENSMUST00000018645.12	0	ENSMUSG00000018501	Ncor1	nuclear receptor co-repressor 1	0.681783	6.23993	15.9449	0.000167729	0.00621334
chr11	103116308	103118129	1822	*	chr11_103116308_103118129	Promoter (<=1kb)	11	103116231	103119725	3495	1	192231	ENSMUST00000053063.6	77	ENSMUSG00000048878	Hexim1	hexamethylene bis-acetamide inducible 1	0.791637	5.81769	15.9444	0.000167762	0.00621334
chr9	21623879	21626144	2266	*	chr9_21623879_21626144	Intron (ENSMUST00000034707.14/20586, intron 1 of 33)	9	21616264	21703366	87103	1	20586	ENSMUST00000174008.7	7615	ENSMUSG00000032187	Smarca4	SWI/SNF related, matrix associated, actin dependent regulator of chromatin, subfamily a, member 4	-1.59465	4.11491	15.941	0.000168004	0.00621334
chr11	108258245	108260045	1801	*	chr11_108258245_108260045	Intron (ENSMUST00000059595.10/18750, intron 2 of 16)	11	108343354	108395905	52552	1	11818	ENSMUST00000133383.7	-83309	ENSMUSG00000000049	Apoh	apolipoprotein H	-1.93876	3.69822	15.9397	0.000168098	0.00621334
chr6	134162183	134164282	2100	*	chr6_134162183_134164282	Intron (ENSMUST00000081028.12/14011, intron 2 of 7)	6	134233600	134262019	28420	1	14011	ENSMUST00000169529.1	-69318	ENSMUSG00000030199	Etv6	ets variant 6	-1.52831	4.11099	15.926	0.000169078	0.00624124
chr8	72360489	72362951	2463	*	chr8_72360489_72362951	Intron (ENSMUST00000163643.2/13859, intron 21 of 23)	8	72345967	72374314	28348	2	13859	ENSMUST00000212257.1	11363	ENSMUSG00000006276	Eps15l1	epidermal growth factor receptor pathway substrate 15-like 1	-1.2693	4.49762	15.9189	0.000169588	0.00624766
chr1	134728436	134730606	2171	*	chr1_134728436_134730606	Intron (ENSMUST00000187725.6/20980, intron 1 of 2)	1	134709300	134753149	43850	1	20980	ENSMUST00000121990.1	19136	ENSMUSG00000026452	Syt2	synaptotagmin II	1.73382	3.81478	15.9119	0.000170089	0.00624766
chr1	85931855	85934348	2494	*	chr1_85931855_85934348	Exon (ENSMUST00000190367.1/ENSMUST00000190367.1, exon 2 of 2)	1	85928727	85940624	11898	1	71141	ENSMUST00000129392.1	3128	ENSMUSG00000026224	4933407L21Rik	RIKEN cDNA 4933407L21 gene	-1.28739	4.7251	15.9118	0.0001701	0.00624766
chr18	24204491	24206324	1834	*	chr18_24204491_24206324	Promoter (<=1kb)	18	24205344	24286818	81475	1	14423	ENSMUST00000000430.13	0	ENSMUSG00000000420	Galnt1	polypeptide N-acetylgalactosaminyltransferase 1	0.924106	5.37336	15.9111	0.000170153	0.00624766
chr19	21652447	21654799	2353	*	chr19_21652447_21654799	Promoter (<=1kb)	19	21653185	21685409	32225	1	226016	ENSMUST00000235332.1	0	ENSMUSG00000047368	Abhd17b	abhydrolase domain containing 17B	0.698755	6.27234	15.9044	0.000170632	0.00624934
chr6	47762902	47766513	3612	*	chr6_47762902_47766513	Distal Intergenic	6	47803576	47803652	77	2	735289	ENSMUST00000102106.1	37139	ENSMUSG00000076060	Mir704	microRNA 704	0.646888	6.89146	15.9042	0.00017065	0.00624934
chr11	118007067	118016727	9661	*	chr11_118007067_118016727	Promoter (<=1kb)	11	118012343	118024011	11669	1	74451	ENSMUST00000155507.1	0	ENSMUSG00000017715	Pgs1	phosphatidylglycerophosphate synthase 1	-0.591027	7.37038	15.8666	0.000173398	0.00634159
chr8	111729021	111732184	3164	*	chr8_111729021_111732184	Promoter (<=1kb)	8	111710477	111732136	21660	2	12927	ENSMUST00000212349.1	0	ENSMUSG00000031955	Bcar1	breast cancer anti-estrogen resistance 1	-0.983049	5.18643	15.8547	0.000174271	0.00636468
chr6	8508427	8512829	4403	*	chr6_8508427_8512829	Promoter (<=1kb)	6	8509600	8597548	87949	1	170772	ENSMUST00000064285.14	0	ENSMUSG00000029638	Glcci1	glucocorticoid induced transcript 1	0.605313	6.86822	15.8518	0.000174488	0.00636468
chr11	76845669	76846515	847	*	chr11_76845669_76846515	Promoter (<=1kb)	11	76778424	76847018	68595	2	12874	ENSMUST00000021201.5	503	ENSMUSG00000020841	Cpd	carboxypeptidase D	0.910437	5.24059	15.8439	0.000175079	0.00637265
chr17	84157473	84159166	1694	*	chr17_84157473_84159166	Distal Intergenic	17	84183931	84187947	4017	2	12193	ENSMUST00000060366.6	28781	ENSMUSG00000045817	Zfp36l2	zinc finger protein 36, C3H type-like 2	-2.39101	3.31174	15.8427	0.000175166	0.00637265
chr3	60407564	60409959	2396	*	chr3_60407564_60409959	Distal Intergenic	3	60472830	60595764	122935	1	56758	ENSMUST00000195724.5	-62871	ENSMUSG00000027763	Mbnl1	muscleblind like splicing regulator 1	0.702812	6.22772	15.8353	0.00017572	0.00638364
chr1	165688578	165689784	1207	*	chr1_165688578_165689784	Intron (ENSMUST00000097474.8/226594, intron 1 of 5)	1	165648947	165708048	59102	2	226594	ENSMUST00000040357.10	18264	ENSMUSG00000040723	Rcsd1	RCSD domain containing 1	-1.46901	4.1031	15.8325	0.000175929	0.00638364
chr10	117820377	117822192	1816	*	chr10_117820377_117822192	Promoter (1-2kb)	10	117815660	117818540	2881	2	215449	ENSMUST00000220214.1	-1837	ENSMUSG00000052681	Rap1b	RAS related protein 1b	-1.91846	3.6952	15.8032	0.000178131	0.0064551
chr11	100730086	100734558	4473	*	chr11_100730086_100734558	Promoter (<=1kb)	11	100718500	100730215	11716	2	19345	ENSMUST00000155843.1	0	ENSMUSG00000019173	Rab5c	RAB5C, member RAS oncogene family	-0.893102	5.69695	15.7969	0.000178612	0.00645646
chr14	122029612	122030913	1302	*	chr14_122029612_122030913	Distal Intergenic	14	122034674	122038420	3747	1	223262	ENSMUST00000045976.6	-3761	ENSMUSG00000071229	Timm8a2	translocase of inner mitochondrial membrane 8A2	-1.63974	3.93875	15.7966	0.000178634	0.00645646
chr11	75165267	75166662	1396	*	chr11_75165267_75166662	Promoter (1-2kb)	11	75167153	75168146	994	2	15248	ENSMUST00000131720.1	1484	ENSMUSG00000043099	Hic1	hypermethylated in cancer 1	1.06019	5.27661	15.932	0.000179457	0.00647774
chr4	135196416	135198308	1893	*	chr4_135196416_135198308	Distal Intergenic	4	135154436	135155342	907	1	12399	ENSMUST00000127109.1	41980	ENSMUSG00000070691	Runx3	runt related transcription factor 3	-1.40699	4.21764	15.7793	0.000179951	0.00648714
chr17	25951256	25953009	1754	*	chr17_25951256_25953009	Promoter (<=1kb)	17	25946387	25952565	6179	2	100034748	ENSMUST00000162431.1	0	ENSMUSG00000025727	A930017K11Rik	RIKEN cDNA A930017K11 gene	2.03423	3.59827	15.7647	0.000181071	0.00651904
chr4	133174857	133179982	5126	*	chr4_133174857_133179982	Promoter (<=1kb)	4	133176001	133176612	612	1	242687	ENSMUST00000123578.1	0	ENSMUSG00000028868	Wasf2	WASP family, member 2	-0.960722	5.44526	15.7594	0.000181476	0.00652514
chr1	55405590	55407829	2240	*	chr1_55405590_55407829	Promoter (<=1kb)	1	55405921	55754285	348365	1	227120	ENSMUST00000042986.9	0	ENSMUSG00000038349	Plcl1	phospholipase C-like 1	0.972919	5.19974	15.7551	0.000181815	0.00652885
chr7	34224879	34228211	3333	*	chr7_34224879_34228211	Promoter (<=1kb)	7	34202407	34228997	26591	2	14751	ENSMUST00000205800.1	786	ENSMUSG00000036427	Gpi1	glucose-6-phosphate isomerase 1	-0.916317	5.6489	15.7453	0.000182575	0.00654766
chr3	97254848	97256292	1445	*	chr3_97254848_97256292	Intron (ENSMUST00000196586.1/77578, intron 1 of 3)	3	97216528	97228846	12319	2	77578	ENSMUST00000134695.7	-26002	ENSMUSG00000038256	Bcl9	B cell CLL/lymphoma 9	-1.72389	3.86927	15.738	0.000183143	0.00655953
chr19	34211052	34212633	1582	*	chr19_34211052_34212633	Intron (ENSMUST00000054956.14/76630, intron 1 of 10)	19	34217434	34235862	18429	1	76630	ENSMUST00000125232.1	-4801	ENSMUSG00000024776	Stambpl1	STAM binding protein like 1	-1.90473	3.55255	15.7344	0.000183423	0.0065611
chr19	38052303	38055474	3172	*	chr19_38052303_38055474	Promoter (<=1kb)	19	38055011	38062786	7776	1	74107	ENSMUST00000235601.1	0	ENSMUSG00000024989	Cep55	centrosomal protein 55	0.735875	6.04766	15.7267	0.000184024	0.00657412
chr3	104637445	104639808	2364	*	chr3_104637445_104639808	Promoter (<=1kb)	3	104638668	104658462	19795	1	20501	ENSMUST00000046212.1	0	ENSMUSG00000032902	Slc16a1	solute carrier family 16 (monocarboxylic acid transporters), member 1	0.664213	6.34099	15.7126	0.000185129	0.00660508
chr8	53511642	53513285	1644	*	chr8_53511642_53513285	Promoter (<=1kb)	8	53511727	53523334	11608	1	11593	ENSMUST00000211424.1	0	ENSMUSG00000031521	Aga	aspartylglucosaminidase	0.904616	5.37884	15.7071	0.000185565	0.00661212
chr5	112277327	112280455	3129	*	chr5_112277327_112280455	Promoter (<=1kb)	5	112276707	112315355	38649	1	22022	ENSMUST00000071455.5	620	ENSMUSG00000029344	Tpst2	protein-tyrosine sulfotransferase 2	-0.826627	5.87508	15.6895	0.000186961	0.0066533
chr13	56142576	56144771	2196	*	chr13_56142576_56144771	Distal Intergenic	13	56104430	56136361	31932	2	26914	ENSMUST00000154778.7	-6215	ENSMUSG00000015937	Macroh2a1	macroH2A.1 histone	-1.1309	4.86201	15.6688	0.000188613	0.00670074
chr9	44194948	44196185	1238	*	chr9_44194948_44196185	Intron (ENSMUST00000206720.1/12402, intron 2 of 15)	9	44169020	44185965	16946	2	12402	ENSMUST00000206629.1	-8983	ENSMUSG00000034342	Cbl	Casitas B-lineage lymphoma	-2.40352	3.19737	15.6668	0.000188777	0.00670074
chr6	119445349	119446700	1352	*	chr6_119445349_119446700	Promoter (2-3kb)	6	119432531	119449386	16856	2	22419	ENSMUST00000117171.7	2686	ENSMUSG00000030170	Wnt5b	wingless-type MMTV integration site family, member 5B	-1.48793	4.12773	15.6619	0.000189171	0.00670612
chr5	105699313	105701044	1732	*	chr5_105699313_105701044	Promoter (<=1kb)	5	105699969	105815215	115247	1	231549	ENSMUST00000060531.15	0	ENSMUSG00000046079	Lrrc8d	leucine rich repeat containing 8D	0.728557	6.03056	15.6465	0.000190415	0.0067416
chr19	56820598	56822909	2312	*	chr19_56820598_56822909	Promoter (<=1kb)	19	56787481	56822190	34710	2	213993	ENSMUST00000118592.7	0	ENSMUSG00000035173	Ccdc186	coiled-coil domain containing 186	0.823489	5.68478	15.6427	0.000190723	0.00674389
chr1	180342839	180345462	2624	*	chr1_180342839_180345462	Intron (ENSMUST00000070181.6/320404, intron 2 of 7)	1	180330485	180424802	94318	1	320404	ENSMUST00000070181.6	12354	ENSMUSG00000038855	Itpkb	inositol 1,4,5-trisphosphate 3-kinase B	-1.09613	5.14959	15.6375	0.000191147	0.00675029
chr13	23448646	23450299	1654	*	chr13_23448646_23450299	Distal Intergenic	13	23464244	23465409	1166	2	12231	ENSMUST00000225831.1	15110	ENSMUSG00000000706	Btn1a1	butyrophilin, subfamily 1, member A1	0.976293	5.0774	15.628	0.000191922	0.00676156
chr1	63112489	63114043	1555	*	chr1_63112489_63114043	Promoter (<=1kb)	1	63062164	63114255	52092	2	227195	ENSMUST00000153992.1	212	ENSMUSG00000040865	Ino80d	INO80 complex subunit D	0.740359	5.99286	15.6276	0.000191954	0.00676156
chr9	114428048	114429770	1723	*	chr9_114428048_114429770	Intron (ENSMUST00000063042.10/12091, intron 5 of 15)	9	114401108	114474898	73791	1	12091	ENSMUST00000217583.1	26940	ENSMUSG00000045594	Glb1	galactosidase, beta 1	-1.90887	3.76446	15.6208	0.000192517	0.00677277
chr9	56109755	56113594	3840	*	chr9_56109755_56113594	Intron (ENSMUST00000059206.7/19200, intron 1 of 14)	9	56120287	56125933	5647	1	19200	ENSMUST00000144638.7	-6693	ENSMUSG00000032322	Pstpip1	proline-serine-threonine phosphatase-interacting protein 1	-0.90943	5.6491	15.617	0.000192826	0.00677506
chr9	80066664	80068253	1590	*	chr9_80066664_80068253	Promoter (<=1kb)	9	80066903	80094484	27582	1	215351	ENSMUST00000175673.1	0	ENSMUSG00000034252	Senp6	SUMO/sentrin specific peptidase 6	0.698179	6.28905	15.5932	0.000194791	0.00683543
chr10	77605294	77606164	871	*	chr10_77605294_77606164	Promoter (<=1kb)	10	77606097	77618331	12235	1	20610	ENSMUST00000020501.14	0	ENSMUSG00000020265	Sumo3	small ubiquitin-like modifier 3	1.21801	4.28553	15.5876	0.000195257	0.00684313
chr7	118241623	118244238	2616	*	chr7_118241623_118244238	Promoter (<=1kb)	7	118131308	118243637	112330	2	233789	ENSMUST00000032891.14	0	ENSMUSG00000030655	Smg1	SMG1 nonsense mediated mRNA decay associated PI3K related kinase	0.639219	6.53865	15.5842	0.00019554	0.00684439
chr2	91537172	91538670	1499	*	chr2_91537172_91538670	Intron (ENSMUST00000111338.9/75786, intron 1 of 43)	2	91546320	91565168	18849	1	75786	ENSMUST00000139433.7	-7650	ENSMUSG00000040549	Ckap5	cytoskeleton associated protein 5	-1.23109	4.54938	15.5811	0.000195799	0.00684483
chr12	99406870	99409339	2470	*	chr12_99406870_99409339	Intron (ENSMUST00000085108.7/71375, intron 1 of 5)	12	99341503	99412605	71103	2	71375	ENSMUST00000177269.1	3266	ENSMUSG00000033713	Foxn3	forkhead box N3	0.773066	5.98451	15.5754	0.000196276	0.00685287
chr13	111789143	111790627	1485	*	chr13_111789143_111790627	Intron (ENSMUST00000109267.8/26401, intron 1 of 19)	13	111767984	111808315	40332	2	26401	ENSMUST00000145055.1	17688	ENSMUSG00000021754	Map3k1	mitogen-activated protein kinase kinase kinase 1	-1.42791	4.35172	15.5716	0.000196595	0.00685537
chr15	98091909	98093704	1796	*	chr15_98091909_98093704	Promoter (<=1kb)	15	98092589	98120906	28318	1	18642	ENSMUST00000229280.1	0	ENSMUSG00000033065	Pfkm	phosphofructokinase, muscle	0.687332	6.20022	15.557	0.000197826	0.00687729
chr9	44013021	44014054	1034	*	chr9_44013021_44014054	Exon (ENSMUST00000215913.1/ENSMUST00000215913.1, exon 3 of 3)	9	44043384	44048579	5196	1	21838	ENSMUST00000114840.1	-29330	ENSMUSG00000032011	Thy1	thymus cell antigen 1, theta	-1.13238	4.81326	15.556	0.000197904	0.00687729
chr11	68691043	68693670	2628	*	chr11_68691043_68693670	Promoter (<=1kb)	11	68691559	68699259	7701	1	77579	ENSMUST00000141558.1	0	ENSMUSG00000020900	Myh10	myosin, heavy polypeptide 10, non-muscle	0.845332	5.71643	15.5553	0.000197968	0.00687729
chr11	49206196	49208718	2523	*	chr11_49206196_49208718	Promoter (1-2kb)	11	49204319	49217763	13445	1	22720	ENSMUST00000136539.1	1877	ENSMUSG00000046311	Zfp62	zinc finger protein 62	-1.24886	4.70709	15.5469	0.000198681	0.00689183
chr10	121584884	121589360	4477	*	chr10_121584884_121589360	Promoter (<=1kb)	10	121546455	121586787	40333	2	56480	ENSMUST00000020316.3	0	ENSMUSG00000020115	Tbk1	TANK-binding kinase 1	0.696937	6.27335	15.5445	0.000198884	0.00689183
chr8	124958976	124963159	4184	*	chr8_124958976_124963159	Distal Intergenic	8	124908587	124949324	40738	2	112405	ENSMUST00000034469.6	-9652	ENSMUSG00000031987	Egln1	egl-9 family hypoxia-inducible factor 1	-1.00135	5.33593	15.5137	0.000201517	0.00697436
chr1	160213058	160214647	1590	*	chr1_160213058_160214647	Promoter (<=1kb)	1	160202367	160212875	10509	2	12301	ENSMUST00000014370.10	-183	ENSMUSG00000014226	Cacybp	calcyclin binding protein	0.815307	5.65897	15.5043	0.000202324	0.00699354
chr6	48726280	48729087	2808	*	chr6_48726280_48729087	Intron (ENSMUST00000127537.5/317757, intron 1 of 4)	6	48718657	48723739	5083	1	231932	ENSMUST00000204785.1	7623	ENSMUSG00000043931	Gimap7	GTPase, IMAP family member 7	-0.972322	5.53013	15.4975	0.000202913	0.00700211
chr11	97467068	97469559	2492	*	chr11_97467068_97469559	Intron (ENSMUST00000121799.7/58996, intron 16 of 23)	11	97452130	97502402	50273	1	58996	ENSMUST00000142465.7	14938	ENSMUSG00000049807	Arhgap23	Rho GTPase activating protein 23	1.24492	4.61085	15.4956	0.000203077	0.00700211
chr10	80400617	80402241	1625	*	chr10_80400617_80402241	Promoter (1-2kb)	10	80392539	80399550	7012	2	17192	ENSMUST00000105349.7	-1067	ENSMUSG00000035478	Mbd3	methyl-CpG binding domain protein 3	-1.32159	4.5669	15.4845	0.000204047	0.00700777
chr8	84750995	84752772	1778	*	chr8_84750995_84752772	Intron (ENSMUST00000109764.7/18032, intron 2 of 10)	8	84704712	84773396	68685	2	18032	ENSMUST00000109764.7	20624	ENSMUSG00000001911	Nfix	nuclear factor I/X	1.22472	4.73394	15.4843	0.000204058	0.00700777
chr10	28514973	28516401	1429	*	chr10_28514973_28516401	Intron (ENSMUST00000166468.1/19272, intron 13 of 31)	10	28560151	28565436	5286	1	19272	ENSMUST00000219621.1	-43750	ENSMUSG00000019889	Ptprk	protein tyrosine phosphatase, receptor type, K	-1.432	4.133	15.4842	0.000204068	0.00700777
chr8	121584761	121586380	1620	*	chr8_121584761_121586380	Intron (ENSMUST00000127664.1/108148, intron 1 of 15)	8	121590361	121598760	8400	1	67443	ENSMUST00000034270.16	-3981	ENSMUSG00000031812	Map1lc3b	microtubule-associated protein 1 light chain 3 beta	1.01268	4.98672	15.4821	0.000204252	0.00700777
chr9	21261016	21262750	1735	*	chr9_21261016_21262750	Promoter (2-3kb)	9	21265293	21277772	12480	1	235040	ENSMUST00000065005.4	-2543	ENSMUSG00000002820	Atg4d	autophagy related 4D, cysteine peptidase	-1.81266	3.64371	15.4758	0.0002048	0.00701789
chr11	52097981	52099654	1674	*	chr11_52097981_52099654	Promoter (<=1kb)	11	52098681	52127778	29098	1	19052	ENSMUST00000020608.2	0	ENSMUSG00000020349	Ppp2ca	protein phosphatase 2 (formerly 2A), catalytic subunit, alpha isoform	0.750406	5.96426	15.4669	0.000205586	0.00703613
chr8	35375384	35377658	2275	*	chr8_35375384_35377658	Promoter (<=1kb)	8	35375739	35388129	12391	1	244416	ENSMUST00000210337.1	0	ENSMUSG00000046794	Ppp1r3b	protein phosphatase 1, regulatory subunit 3B	-0.828316	5.71472	15.4507	0.000207008	0.00707606
chr17	29393368	29395495	2128	*	chr17_29393368_29395495	Distal Intergenic	17	29376501	29378452	1952	1	26382	ENSMUST00000144616.1	16867	ENSMUSG00000024013	Fgd2	FYVE, RhoGEF and PH domain containing 2	0.823889	5.6863	15.4389	0.000208061	0.00710329
chr5	107722512	107725448	2937	*	chr5_107722512_107725448	Promoter (<=1kb)	5	107716657	107724343	7687	2	14581	ENSMUST00000031205.15	0	ENSMUSG00000029275	Gfi1	growth factor independent 1 transcription repressor	0.637006	6.80036	15.4036	0.000211225	0.00719678
chr15	59029310	59031668	2359	*	chr15_59029310_59031668	Intron (ENSMUST00000080371.7/211401, intron 3 of 14)	15	58951653	59040596	88944	2	211401	ENSMUST00000228365.1	8928	ENSMUSG00000022353	Mtss1	MTSS I-BAR domain containing 1	-1.3715	4.3176	15.4014	0.000211424	0.00719678
chr5	76138989	76141034	2046	*	chr5_76138989_76141034	Promoter (<=1kb)	5	76140271	76151515	11245	1	57357	ENSMUST00000138699.7	0	ENSMUSG00000029233	Srd5a3	steroid 5 alpha-reductase 3	0.887882	5.31808	15.3997	0.000211578	0.00719678
chr8	25200497	25201349	853	*	chr8_25200497_25201349	Promoter (<=1kb)	8	25182761	25201408	18648	2	320165	ENSMUST00000211584.1	59	ENSMUSG00000065954	Tacc1	transforming, acidic coiled-coil containing protein 1	1.28637	4.41604	15.391	0.000212364	0.00721424
chr7	127117994	127120792	2799	*	chr7_127117994_127120792	Promoter (1-2kb)	7	127115790	127122018	6229	2	67375	ENSMUST00000142403.1	1226	ENSMUSG00000030674	Qprt	quinolinate phosphoribosyltransferase	-1.19914	4.74258	15.3883	0.000212612	0.00721424
chr4	116010422	116012866	2445	*	chr4_116010422_116012866	Intron (ENSMUST00000125761.7/14073, intron 1 of 14)	4	115967145	116017675	50531	2	14073	ENSMUST00000125761.7	4809	ENSMUSG00000034171	Faah	fatty acid amide hydrolase	-1.21502	4.86888	15.3726	0.000214041	0.00725383
chr11	108221210	108226690	5481	*	chr11_108221210_108226690	Intron (ENSMUST00000059595.10/18750, intron 2 of 16)	11	108343354	108395905	52552	1	11818	ENSMUST00000133383.7	-116664	ENSMUSG00000000049	Apoh	apolipoprotein H	-0.652915	6.6045	15.3663	0.000214626	0.00726478
chr6	99377485	99380794	3310	*	chr6_99377485_99380794	Intron (ENSMUST00000113322.8/108655, intron 1 of 18)	6	98925342	99435345	510004	2	108655	ENSMUST00000113322.8	54551	ENSMUSG00000030067	Foxp1	forkhead box P1	-0.843939	5.75108	15.3559	0.00021558	0.00728818
chr6	54852790	54855304	2515	*	chr6_54852790_54855304	Intron (ENSMUST00000079869.12/387524, intron 1 of 4)	6	54817448	54885111	67664	1	387524	ENSMUST00000127331.1	35342	ENSMUSG00000058446	Znrf2	zinc and ring finger 2	-1.00216	5.37781	15.3449	0.000216595	0.00731356
chr12	80063553	80067151	3599	*	chr12_80063553_80067151	Intron (ENSMUST00000218323.1/ENSMUST00000218323.1, intron 1 of 1)	12	80108756	80112994	4239	2	12192	ENSMUST00000219642.1	45843	ENSMUSG00000021127	Zfp36l1	zinc finger protein 36, C3H type-like 1	-1.30389	4.42525	15.3329	0.000217712	0.00733353
chr10	76442362	76443815	1454	*	chr10_76442362_76443815	Promoter (<=1kb)	10	76351263	76442786	91524	2	18541	ENSMUST00000217838.1	0	ENSMUSG00000001151	Pcnt	pericentrin (kendrin)	0.94514	5.40251	15.4568	0.000217722	0.00733353
chr2	167954707	167961943	7237	*	chr2_167954707_167961943	Exon (ENSMUST00000144249.1/19246, exon 2 of 3)	2	167951048	167965067	14020	1	19246	ENSMUST00000142717.1	3659	ENSMUSG00000027540	Ptpn1	protein tyrosine phosphatase, non-receptor type 1	-0.618061	7.03533	15.3295	0.00021803	0.00733353
chr16	90774197	90776532	2336	*	chr16_90774197_90776532	Promoter (1-2kb)	16	90767020	90772791	5772	2	207932	ENSMUST00000140158.1	-1406	ENSMUSG00000039929	Urb1	URB1 ribosome biogenesis 1 homolog (S. cerevisiae)	1.18486	4.70142	15.3272	0.000218244	0.00733353
chr11	3149477	3200259	50783	*	chr11_3149477_3200259	Promoter (<=1kb)	11	3131850	3189056	57207	2	78887	ENSMUST00000101655.9	0	ENSMUSG00000023764	Sfi1	Sfi1 homolog, spindle assembly associated (yeast)	0.6556	11.1449	15.3112	0.00021975	0.00737067
chr2	173053375	173055330	1956	*	chr2_173053375_173055330	Distal Intergenic	2	173023050	173034700	11651	1	56190	ENSMUST00000130430.1	30325	ENSMUSG00000027510	Rbm38	RNA binding motif protein 38	-1.27674	4.40519	15.3098	0.000219881	0.00737067
chr5	64161881	64163140	1260	*	chr5_64161881_64163140	Promoter (1-2kb)	5	64160211	64351486	191276	1	57915	ENSMUST00000101195.8	1670	ENSMUSG00000029174	Tbc1d1	TBC1 domain family, member 1	-1.35283	4.243	15.2947	0.000221307	0.00740949
chr3	131142818	131144230	1413	*	chr3_131142818_131144230	Intron (ENSMUST00000029611.13/16842, intron 3 of 11)	3	131113856	131204262	90407	1	16842	ENSMUST00000198624.1	28962	ENSMUSG00000027985	Lef1	lymphoid enhancer binding factor 1	-1.52563	3.8606	15.2883	0.000221915	0.00742089
chr2	152669363	152672770	3408	*	chr2_152669363_152672770	Promoter (<=1kb)	2	152669461	152708670	39210	1	14950	ENSMUST00000125366.7	0	ENSMUSG00000019188	H13	histocompatibility 13	0.629077	6.71531	15.2841	0.000222314	0.00742529
chr1	36273105	36276129	3025	*	chr1_36273105_36276129	Promoter (<=1kb)	1	36264597	36273435	8839	2	214854	ENSMUST00000056946.7	0	ENSMUSG00000047180	Neurl3	neuralized E3 ubiquitin protein ligase 3	-0.950041	5.35625	15.279	0.000222794	0.00743236
chr7	132283769	132287509	3741	*	chr7_132283769_132287509	Intron (ENSMUST00000124096.7/14183, intron 2 of 6)	7	132270819	132278625	7807	2	77590	ENSMUST00000132508.1	-5144	ENSMUSG00000030930	Chst15	carbohydrate sulfotransferase 15	-1.0233	5.39218	15.266	0.000224044	0.00746508
chr10	93296427	93297763	1337	*	chr10_93296427_93297763	Intron (ENSMUST00000008542.11/13713, intron 1 of 4)	10	93254744	93284975	30232	2	13713	ENSMUST00000223340.1	-11452	ENSMUSG00000008398	Elk3	ELK3, member of ETS oncogene family	-1.50931	4.1072	15.2629	0.000224343	0.00746607
chr4	16125226	16127116	1891	*	chr4_16125226_16127116	Intron (ENSMUST00000037035.11/192656, intron 9 of 10)	4	16122741	16163643	40903	2	192656	ENSMUST00000183871.1	36527	ENSMUSG00000041135	Ripk2	receptor (TNFRSF)-interacting serine-threonine kinase 2	-1.43075	4.1397	15.2599	0.000224628	0.00746661
chr16	94518602	94521542	2941	*	chr16_94518602_94521542	Intron (ENSMUST00000210205.1/ENSMUST00000210205.1, intron 1 of 1)	16	94501677	94526394	24718	2	13185	ENSMUST00000125229.8	4852	ENSMUSG00000022898	Vps26c	VPS26 endosomal protein sorting factor C	-1.08867	5.11486	15.2432	0.000226243	0.00750314
chr2	23068626	23069730	1105	*	chr2_23068626_23069730	Promoter (<=1kb)	2	23068944	23114433	45490	1	74159	ENSMUST00000226571.1	0	ENSMUSG00000026781	Acbd5	acyl-Coenzyme A binding domain containing 5	0.826991	5.55111	15.2429	0.000226269	0.00750314
chr4	6984649	6986725	2077	*	chr4_6984649_6986725	Intron (ENSMUST00000039987.3/252838, intron 1 of 8)	4	6820694	6990483	169790	2	252838	ENSMUST00000150082.1	3758	ENSMUSG00000041272	Tox	thymocyte selection-associated high mobility group box	-1.20252	4.67797	15.2363	0.000226918	0.00750819
chr1	93477161	93479878	2718	*	chr1_93477161_93479878	Promoter (<=1kb)	1	93405940	93478801	72862	2	110611	ENSMUST00000170883.7	0	ENSMUSG00000034088	Hdlbp	high density lipoprotein (HDL) binding protein	0.62397	6.52656	15.2352	0.000227026	0.00750819
chr17	86168216	86170109	1894	*	chr17_86168216_86170109	Promoter (<=1kb)	17	86168174	86655415	487242	1	18754	ENSMUST00000097274.2	42	ENSMUSG00000045038	Prkce	protein kinase C, epsilon	0.97656	5.21441	15.233	0.000227234	0.00750819
chr18	49754173	49756429	2257	*	chr18_49754173_49756429	Promoter (<=1kb)	18	49696145	49755601	59457	2	68857	ENSMUST00000163590.8	0	ENSMUSG00000024505	Dtwd2	DTW domain containing 2	0.738717	5.94009	15.2276	0.000227767	0.00751686
chr9	14379953	14381239	1287	*	chr9_14379953_14381239	Promoter (<=1kb)	9	14379503	14380983	1481	2	71946	ENSMUST00000214236.1	0	ENSMUSG00000037419	Endod1	endonuclease domain containing 1	0.942658	5.13381	15.2103	0.000229462	0.0075638
chr2	165856952	165859348	2397	*	chr2_165856952_165859348	Promoter (<=1kb)	2	165784152	165858173	74022	2	228880	ENSMUST00000109266.10	0	ENSMUSG00000039671	Zmynd8	zinc finger, MYND-type containing 8	-1.08722	4.98725	15.2046	0.000230022	0.00757323
chr10	4078319	4080345	2027	*	chr10_4078319_4080345	Intron (ENSMUST00000117291.7/270685, intron 20 of 27)	10	4032280	4048951	16672	1	270685	ENSMUST00000154517.1	46039	ENSMUSG00000040675	Mthfd1l	methylenetetrahydrofolate dehydrogenase (NADP+ dependent) 1-like	-1.13314	4.87707	15.1942	0.000231051	0.00759427
chr11	117675953	117678108	2156	*	chr11_117675953_117678108	Intron (ENSMUST00000026658.12/217351, intron 1 of 21)	11	117654813	117763439	108627	1	217351	ENSMUST00000106344.7	21140	ENSMUSG00000025571	Tnrc6c	trinucleotide repeat containing 6C	-1.4337	4.20026	15.1923	0.000231234	0.00759427
chr19	32485451	32488144	2694	*	chr19_32485451_32488144	Promoter (<=1kb)	19	32485769	32515364	29596	1	17330	ENSMUST00000025827.9	0	ENSMUSG00000024896	Minpp1	multiple inositol polyphosphate histidine phosphatase 1	0.728339	6.09636	15.1898	0.000231482	0.00759427
chr7	98531826	98535616	3791	*	chr7_98531826_98535616	Distal Intergenic	7	98494222	98501831	7610	1	434215	ENSMUST00000165205.1	37604	ENSMUSG00000090958	Lrrc32	leucine rich repeat containing 32	-1.03315	5.37063	15.5296	0.000232493	0.00760987
chr3	135578394	135582807	4414	*	chr3_135578394_135582807	Distal Intergenic	3	135590780	135594441	3662	2	18033	ENSMUST00000150007.1	11634	ENSMUSG00000028163	Nfkb1	nuclear factor of kappa light polypeptide gene enhancer in B cells 1, p105	-0.902712	5.64779	15.1777	0.00023269	0.00760987
chr13	24627477	24632036	4560	*	chr13_24627477_24632036	Intron (ENSMUST00000238974.1/193385, intron 1 of 13)	13	24638648	24733816	95169	1	193385	ENSMUST00000110384.8	-6612	ENSMUSG00000036006	Ripor2	RHO family interacting cell polarization regulator 2	-0.927372	5.58024	15.1768	0.000232782	0.00760987
chr19	53943250	53944428	1179	*	chr19_53943250_53944428	Promoter (<=1kb)	19	53930960	53944180	13221	2	100503572	ENSMUST00000236885.1	0	ENSMUSG00000084957	Bbip1	BBSome interacting protein 1	0.823645	5.47887	15.164	0.000234061	0.0076365
chr4	46455975	46458509	2535	*	chr4_46455975_46458509	Intron (ENSMUST00000102926.4/67628, intron 1 of 6)	4	46450902	46472657	21756	1	67628	ENSMUST00000102926.4	5073	ENSMUSG00000028333	Anp32b	acidic (leucine-rich) nuclear phosphoprotein 32 family, member B	-0.899396	5.56126	15.1632	0.000234147	0.0076365
chr11	100320717	100322607	1891	*	chr11_100320717_100322607	Promoter (<=1kb)	11	100320884	100321533	650	1	20918	ENSMUST00000132618.1	0	ENSMUSG00000035530	Eif1	eukaryotic translation initiation factor 1	0.905596	5.45316	15.1356	0.000236933	0.00771097
chr11	29548058	29549499	1442	*	chr11_29548058_29549499	Promoter (<=1kb)	11	29545846	29548109	2264	2	78294	ENSMUST00000102845.10	0	ENSMUSG00000020460	Rps27a	ribosomal protein S27A	0.945224	5.17011	15.1351	0.000236987	0.00771097
chr1	53296404	53298062	1659	*	chr1_53296404_53298062	Promoter (<=1kb)	1	53189187	53297018	107832	2	227099	ENSMUST00000027267.13	0	ENSMUSG00000026098	Pms1	PMS1 homolog 1, mismatch repair system component	0.760348	5.93407	15.1323	0.000237275	0.0077113
chr10	9898390	9901851	3462	*	chr10_9898390_9901851	Promoter (<=1kb)	10	9755547	9900683	145137	2	78808	ENSMUST00000038213.13	0	ENSMUSG00000019790	Stxbp5	syntaxin binding protein 5 (tomosyn)	0.729499	6.03398	15.1223	0.000238299	0.00773333
chr5	93092424	93095912	3489	*	chr5_93092424_93095912	Promoter (<=1kb)	5	93093437	93174958	81522	1	52398	ENSMUST00000074733.10	0	ENSMUSG00000058013	Septin11	septin 11	0.629961	6.65947	15.1202	0.000238511	0.00773333
chr13	37558702	37563545	4844	*	chr13_37558702_37563545	Exon (ENSMUST00000224689.1/ENSMUST00000224689.1, exon 2 of 2)	13	37345208	37419036	73829	1	17084	ENSMUST00000021860.6	213494	ENSMUSG00000021423	Ly86	lymphocyte antigen 86	-0.982258	5.25448	15.0882	0.000241811	0.00783117
chr17	15705200	15706439	1240	*	chr17_15705200_15706439	Promoter (<=1kb)	17	15705018	15731908	26891	1	12648	ENSMUST00000173159.1	182	ENSMUSG00000023852	Chd1	chromodomain helicase DNA binding protein 1	0.883345	5.26765	15.08	0.000242667	0.00784973
chr17	84273580	84275268	1689	*	chr17_84273580_84275268	Intron (ENSMUST00000047524.9/240174, intron 29 of 37)	17	84309626	84313679	4054	2	240174	ENSMUST00000235126.1	38411	ENSMUSG00000024251	Thada	thyroid adenoma associated	-1.13904	4.68151	15.0681	0.000243908	0.00788067
chr11	52272239	52276620	4382	*	chr11_52272239_52276620	Promoter (<=1kb)	11	52255156	52274877	19722	2	21414	ENSMUST00000238914.1	0	ENSMUSG00000000782	Tcf7	transcription factor 7, T cell specific	0.568592	7.26672	15.0585	0.000244924	0.00789763
chr15	66962391	66964117	1727	*	chr15_66962391_66964117	Intron (ENSMUST00000005256.13/17988, intron 1 of 15)	15	66943079	66967925	24847	2	17988	ENSMUST00000168979.7	3808	ENSMUSG00000005125	Ndrg1	N-myc downstream regulated gene 1	-1.30099	4.52176	15.0577	0.000245002	0.00789763
chr16	45330615	45332845	2231	*	chr16_45330615_45332845	Distal Intergenic	16	45392245	45400312	8068	2	17470	ENSMUST00000167355.7	67467	ENSMUSG00000022661	Cd200	CD200 molecule	-1.17373	4.75557	15.0379	0.000247105	0.00795614
chr16	91060469	91064096	3628	*	chr16_91060469_91064096	Intron (ENSMUST00000035689.7/74387, intron 1 of 2)	16	91053935	91069145	15211	2	74387	ENSMUST00000035689.7	5049	ENSMUSG00000039851	4932438H23Rik	RIKEN cDNA 4932438H23 gene	-1.08601	5.18398	15.385	0.000247437	0.00795761
chr15	78592236	78594369	2134	*	chr15_78592236_78594369	Promoter (2-3kb)	15	78597047	78622019	24973	1	72318	ENSMUST00000043069.5	-2678	ENSMUSG00000018008	Cyth4	cytohesin 4	-1.37115	4.46655	15.0312	0.000247817	0.0079606
chr12	80249171	80250908	1738	*	chr12_80249171_80250908	Intron (ENSMUST00000021554.15/109711, intron 1 of 20)	12	80196949	80258784	61836	2	109711	ENSMUST00000220351.1	7876	ENSMUSG00000015143	Actn1	actinin, alpha 1	-1.76127	3.77836	15.0215	0.000248846	0.00798438
chr19	46400690	46402368	1679	*	chr19_46400690_46402368	Promoter (<=1kb)	19	46401124	46454043	52920	1	24069	ENSMUST00000235166.1	0	ENSMUSG00000025231	Sufu	SUFU negative regulator of hedgehog signaling	-1.87322	3.6645	15.0188	0.000249136	0.00798445
chr18	39518126	39519695	1570	*	chr18_39518126_39519695	Promoter (<=1kb)	18	39487128	39519421	32294	2	14815	ENSMUST00000237944.1	0	ENSMUSG00000024431	Nr3c1	nuclear receptor subfamily 3, group C, member 1	0.898139	5.49464	15.0241	0.000249736	0.00798829
chr13	74638818	74640759	1942	*	chr13_74638818_74640759	Promoter (<=1kb)	13	74639568	74693201	53634	1	80898	ENSMUST00000169114.2	0	ENSMUSG00000021583	Erap1	endoplasmic reticulum aminopeptidase 1	0.753855	5.90828	15.0101	0.000250077	0.00798829
chr4	57955516	57958326	2811	*	chr4_57955516_57958326	Promoter (<=1kb)	4	57943373	57956411	13039	2	22166	ENSMUST00000030051.5	0	ENSMUSG00000028367	Txn1	thioredoxin 1	0.717849	6.33933	15.0845	0.00025012	0.00798829
chr2	35508769	35510906	2138	*	chr2_35508769_35510906	Distal Intergenic	2	35432514	35463231	30718	2	14594	ENSMUST00000149442.1	-45538	ENSMUSG00000035778	Ggta1	glycoprotein galactosyltransferase alpha 1, 3	-1.25503	4.469	14.9953	0.000251671	0.00802123
chr17	34120241	34122352	2112	*	chr17_34120241_34122352	Promoter (<=1kb)	17	34112023	34121747	9725	2	14312	ENSMUST00000114242.8	0	ENSMUSG00000024335	Brd2	bromodomain containing 2	0.631994	6.4302	14.9948	0.00025173	0.00802123
chr16	18342635	18344324	1690	*	chr16_18342635_18344324	Promoter (<=1kb)	16	18300827	18344042	43216	2	27883	ENSMUST00000115628.9	0	ENSMUSG00000013539	Tango2	transport and golgi organization 2	0.733831	5.95128	14.9816	0.000253155	0.00805736
chr17	72920334	72924134	3801	*	chr17_72920334_72924134	Promoter (<=1kb)	17	72921188	72939345	18158	1	77889	ENSMUST00000148556.1	0	ENSMUSG00000024063	Lbh	limb-bud and heart	-0.785325	6.13406	14.9733	0.000254064	0.00807074
chr5	91961235	91964530	3296	*	chr5_91961235_91964530	Promoter (<=1kb)	5	91962389	91966598	4210	1	381650	ENSMUST00000193925.5	0	ENSMUSG00000102644	Thap6	THAP domain containing 6	0.690253	6.2227	14.9714	0.000254273	0.00807074
chr12	102617180	102622122	4943	*	chr12_102617180_102622122	Exon (ENSMUST00000178938.1/ENSMUST00000178938.1, exon 2 of 2)	12	102587909	102640934	53026	2	217837	ENSMUST00000191320.6	18812	ENSMUSG00000057963	Itpk1	inositol 1,3,4-triphosphate 5/6 kinase	-1.11501	5.00004	14.9689	0.000254554	0.00807074
chr8	104238347	104241272	2926	*	chr8_104238347_104241272	Promoter (2-3kb)	8	104238814	104243448	4635	2	57813	ENSMUST00000212279.1	2176	ENSMUSG00000035824	Tk2	thymidine kinase 2, mitochondrial	-0.924132	5.35729	14.9672	0.00025474	0.00807074
chr10	60283082	60288427	5346	*	chr10_60283082_60288427	Promoter (<=1kb)	10	60284461	60302597	18137	1	19156	ENSMUST00000165878.1	0	ENSMUSG00000004207	Psap	prosaposin	-0.806434	6.03028	14.9623	0.000255273	0.00807839
chr16	17464444	17468691	4248	*	chr16_17464444_17468691	Intron (ENSMUST00000006293.4/12929, intron 1 of 2)	16	17452476	17484127	31652	1	12929	ENSMUST00000231629.1	11968	ENSMUSG00000006134	Crkl	v-crk avian sarcoma virus CT10 oncogene homolog-like	-0.953624	5.45625	14.9547	0.000256112	0.00809572
chr1	54899181	54902578	3398	*	chr1_54899181_54902578	Intron (ENSMUST00000179030.7/329154, intron 1 of 27)	1	54766792	54884711	117920	2	329154	ENSMUST00000177679.1	-14470	ENSMUSG00000052331	Ankrd44	ankyrin repeat domain 44	-1.29679	4.74934	14.9512	0.000256496	0.00809861
chr1	86492092	86494346	2255	*	chr1_86492092_86494346	Distal Intergenic	1	86526726	86530712	3987	1	19231	ENSMUST00000045897.14	-32380	ENSMUSG00000026238	Ptma	prothymosin alpha	-1.61092	4.05822	14.948	0.000256855	0.00810073
chr3	131201475	131203666	2192	*	chr3_131201475_131203666	Intron (ENSMUST00000029611.13/16842, intron 9 of 11)	3	131245101	131272024	26924	2	15107	ENSMUST00000152427.1	68358	ENSMUSG00000027984	Hadh	hydroxyacyl-Coenzyme A dehydrogenase	-1.40106	4.42486	14.9447	0.000257214	0.00810284
chr8	111033840	111035876	2037	*	chr8_111033840_111035876	Promoter (<=1kb)	8	111033879	111045124	11246	1	234734	ENSMUST00000154546.7	0	ENSMUSG00000031960	Aars	alanyl-tRNA synthetase	0.716521	6.04037	14.9411	0.00025762	0.00810641
chr1	73947153	73948313	1161	*	chr1_73947153_73948313	Intron (ENSMUST00000169786.7/21961, intron 19 of 34)	1	73925130	73941014	15885	2	21961	ENSMUST00000189228.1	-6139	ENSMUSG00000055322	Tns1	tensin 1	-1.18758	4.5835	14.9289	0.000258968	0.00813223
chr6	58830742	58832485	1744	*	chr6_58830742_58832485	Promoter (<=1kb)	6	58831465	58843728	12264	1	73998	ENSMUST00000141600.7	0	ENSMUSG00000029804	Herc3	hect domain and RLD 3	0.900868	5.17395	14.9284	0.000259027	0.00813223
chr7	27486197	27488268	2072	*	chr7_27486197_27488268	Promoter (<=1kb)	7	27486910	27490316	3407	1	55942	ENSMUST00000008528.7	0	ENSMUSG00000008384	Sertad1	SERTA domain containing 1	0.764403	5.85324	14.9208	0.000259883	0.00814057
chr18	75446781	75448009	1229	*	chr18_75446781_75448009	Intron (ENSMUST00000165559.2/269037, intron 10 of 11)	18	75514645	75522806	8162	1	100038353	ENSMUST00000181913.1	-66636	ENSMUSG00000097712	Gm10532	predicted gene 10532	-1.45976	4.00841	14.9196	0.00026001	0.00814057
chr9	21446375	21447717	1343	*	chr9_21446375_21447717	Intron (ENSMUST00000165766.8/13430, intron 1 of 20)	9	21457107	21457570	464	1	13430	ENSMUST00000172873.1	-9390	ENSMUSG00000033335	Dnm2	dynamin 2	-1.70412	3.77731	14.9182	0.000260174	0.00814057
chr5	123017153	123022360	5208	*	chr5_123017153_123022360	Promoter (1-2kb)	5	123015338	123029490	14153	1	109305	ENSMUST00000152213.2	1815	ENSMUSG00000049686	Orai1	ORAI calcium release-activated calcium modulator 1	-0.659627	6.56313	14.9103	0.000261056	0.00815895
chr16	4681892	4684038	2147	*	chr16_4681892_4684038	Promoter (<=1kb)	16	4684070	4707695	23626	1	83945	ENSMUST00000060067.11	-32	ENSMUSG00000004069	Dnaja3	DnaJ heat shock protein family (Hsp40) member A3	0.845853	5.41784	14.8923	0.000263088	0.00821321
chr19	4998412	5001627	3216	*	chr19_4998412_5001627	Distal Intergenic	19	4984355	4990316	5962	2	225872	ENSMUST00000056129.8	-8096	ENSMUSG00000045903	Npas4	neuronal PAS domain protein 4	-1.00917	5.32648	14.9007	0.000263513	0.00821723
chr1	171063692	171066485	2794	*	chr1_171063692_171066485	Promoter (<=1kb)	1	171064591	171064652	62	2	102466998	ENSMUST00000184460.1	0	ENSMUSG00000118979	Mir6546	microRNA 6546	0.801807	6.01058	14.9311	0.000264145	0.00822767
chr5	143517729	143519895	2167	*	chr5_143517729_143519895	Promoter (<=1kb)	5	143507060	143518182	11123	2	19353	ENSMUST00000145709.7	0	ENSMUSG00000001847	Rac1	Rac family small GTPase 1	0.803678	5.75146	14.8593	0.000266858	0.00830285
chr1	193175854	193179820	3967	*	chr1_193175854_193179820	Promoter (2-3kb)	1	193173744	193174595	852	1	319266	ENSMUST00000193307.1	2110	ENSMUSG00000079144	A130010J15Rik	RIKEN cDNA A130010J15 gene	-0.941956	5.45116	14.8516	0.000267754	0.00832138
chr9	25150100	25153172	3073	*	chr9_25150100_25153172	Promoter (<=1kb)	9	25108132	25151820	43689	2	80517	ENSMUST00000008573.8	0	ENSMUSG00000008429	Herpud2	HERPUD family member 2	0.62048	6.64119	14.8394	0.000269166	0.00835591
chr1	106692788	106695031	2244	*	chr1_106692788_106695031	Intron (ENSMUST00000112751.1/12043, intron 1 of 1)	1	106710339	106713179	2841	2	12043	ENSMUST00000189999.1	18148	ENSMUSG00000057329	Bcl2	B cell leukemia/lymphoma 2	-1.81685	3.70441	14.8358	0.000269582	0.00835945
chr19	7110510	7112067	1558	*	chr19_7110510_7112067	Intron (ENSMUST00000040261.6/107227, intron 3 of 10)	19	7092001	7105729	13729	2	396184	ENSMUST00000113383.3	-4781	ENSMUSG00000047787	Flrt1	fibronectin leucine rich transmembrane protein 1	1.38371	4.16992	14.8056	0.000273121	0.00845975
chr6	85914835	85916319	1485	*	chr6_85914835_85916319	Promoter (<=1kb)	6	85910154	85915687	5534	2	66116	ENSMUST00000161198.3	0	ENSMUSG00000057103	Nat8f1	N-acetyltransferase 8 (GCN5-related) family member 1	0.74427	5.88721	14.8001	0.000273775	0.00847021
chr4	141720613	141722387	1775	*	chr4_141720613_141722387	Promoter (1-2kb)	4	141677549	141723419	45871	2	68817	ENSMUST00000102484.4	1032	ENSMUSG00000078515	Ddi2	DNA-damage inducible protein 2	-0.921827	5.21386	14.7976	0.00027407	0.00847021
chr11	69919740	69921504	1765	*	chr11_69919740_69921504	Promoter (<=1kb)	11	69916714	69921085	4372	2	276770	ENSMUST00000164359.7	0	ENSMUSG00000078812	Eif5a	eukaryotic translation initiation factor 5A	0.800072	5.727	14.7925	0.000274666	0.0084753
chr4	155207126	155212671	5546	*	chr4_155207126_155212671	Intron (ENSMUST00000084103.9/20481, intron 2 of 7)	4	155154075	155222535	68461	2	20481	ENSMUST00000084103.9	9864	ENSMUSG00000029050	Ski	ski sarcoma viral oncogene homolog (avian)	-0.726836	6.43137	14.791	0.000274847	0.0084753
chr4	88798900	88800314	1415	*	chr4_88798900_88800314	Promoter (<=1kb)	4	88799665	88801126	1462	1	545652	ENSMUST00000179725.2	0	ENSMUSG00000099518	Gm13275	predicted gene 13275	0.95435	5.06127	14.7833	0.000275758	0.00849396
chr3	51254673	51256334	1662	*	chr3_51254673_51256334	3' UTR	3	51243408	51249786	6379	1	12457	ENSMUST00000193018.1	11265	ENSMUSG00000023087	Noct	nocturnin	-1.52619	4.20818	14.7778	0.000276422	0.00850497
chr10	81704454	81705776	1323	*	chr10_81704454_81705776	Promoter (<=1kb)	10	81704825	81721976	17152	1	73610	ENSMUST00000200889.3	0	ENSMUSG00000096795	Zfp433	zinc finger protein 433	0.839286	5.43025	14.7707	0.000277267	0.0085215
chr19	41331250	41332645	1396	*	chr19_41331250_41332645	Exon (ENSMUST00000059672.8/83490, exon 3 of 17)	19	41272377	41385096	112720	2	83490	ENSMUST00000059672.8	52451	ENSMUSG00000025017	Pik3ap1	phosphoinositide-3-kinase adaptor protein 1	-1.33508	4.13431	14.7636	0.000278121	0.00853828
chr12	112821225	112827164	5940	*	chr12_112821225_112827164	Promoter (2-3kb)	12	112820229	112829389	9161	2	71963	ENSMUST00000062092.6	2225	ENSMUSG00000047832	Cdca4	cell division cycle associated 4	-0.60567	6.98013	14.7609	0.000278448	0.00853887
chr10	122985832	122987954	2123	*	chr10_122985832_122987954	Promoter (<=1kb)	10	122985074	122985831	758	2	387251	ENSMUST00000220378.1	-1	ENSMUSG00000065406	Mirlet7i	microRNA let7i	0.722338	5.93607	14.7409	0.000280862	0.00860338
chr7	101340415	101342462	2048	*	chr7_101340415_101342462	Promoter (<=1kb)	7	101342502	101346137	3636	1	56018	ENSMUST00000174140.1	-40	ENSMUSG00000030688	Stard10	START domain containing 10	-1.19536	4.70093	14.729	0.000282313	0.00863828
chr1	193141369	193142942	1574	*	chr1_193141369_193142942	Distal Intergenic	1	193153111	193172023	18913	1	54139	ENSMUST00000076521.6	-10169	ENSMUSG00000026638	Irf6	interferon regulatory factor 6	-2.05929	3.44722	14.7248	0.000282821	0.00864427
chr11	53299736	53302200	2465	*	chr11_53299736_53302200	Promoter (<=1kb)	11	53259814	53300457	40644	2	15525	ENSMUST00000020630.7	0	ENSMUSG00000020361	Hspa4	heat shock protein 4	0.725611	6.04322	14.7176	0.000283705	0.00866175
chrX	141149529	141153043	3515	*	chrX_141149529_141153043	Intron (ENSMUST00000112971.1/666468, intron 9 of 12)	20	141162095	141163455	1361	1	666468	ENSMUST00000147972.1	-9052	ENSMUSG00000079418	Atg4a	autophagy related 4A, cysteine peptidase	0.621901	7.09145	14.7704	0.000285992	0.00872057
chr10	31313300	31314795	1496	*	chr10_31313300_31314795	Promoter (<=1kb)	10	31313383	31328204	14822	1	69692	ENSMUST00000000304.13	0	ENSMUSG00000000295	Hddc2	HD domain containing 2	0.951451	5.11794	14.6937	0.000286651	0.00872057
chr15	81692936	81694467	1532	*	chr15_81692936_81694467	Promoter (<=1kb)	15	81678296	81694028	15733	2	214685	ENSMUST00000173598.7	0	ENSMUSG00000063765	Chadl	chondroadherin-like	1.15288	4.69817	14.6936	0.000286666	0.00872057
chr10	77531271	77538548	7278	*	chr10_77531271_77538548	Promoter (<=1kb)	10	77530380	77565708	35329	1	16414	ENSMUST00000153541.1	891	ENSMUSG00000000290	Itgb2	integrin beta 2	-0.549902	7.52362	14.6916	0.000286919	0.00872057
chr1	43457857	43459331	1475	*	chr1_43457857_43459331	Intron (ENSMUST00000187435.6/17974, intron 1 of 2)	1	43445751	43570515	124765	1	17974	ENSMUST00000086421.8	12106	ENSMUSG00000066877	Nck2	non-catalytic region of tyrosine kinase adaptor protein 2	-1.65125	3.85964	14.6876	0.000287408	0.00872057
chr5	23615715	23617636	1922	*	chr5_23615715_23617636	Promoter (<=1kb)	5	23503264	23616534	113271	2	20817	ENSMUST00000088392.8	0	ENSMUSG00000062604	Srpk2	serine/arginine-rich protein specific kinase 2	0.731764	6.00255	14.6855	0.000287671	0.00872057
chr3	83971807	83973354	1548	*	chr3_83971807_83973354	Intron (ENSMUST00000191758.5/229473, intron 3 of 34)	3	83921365	83968228	46864	2	229473	ENSMUST00000194432.5	-3579	ENSMUSG00000033767	Tmem131l	transmembrane 131 like	-1.39125	4.22473	14.6842	0.000287834	0.00872057
chr7	74553465	74555885	2421	*	chr7_74553465_74555885	Promoter (<=1kb)	7	74275419	74554633	279215	2	108116	ENSMUST00000098371.8	0	ENSMUSG00000025790	Slco3a1	solute carrier organic anion transporter family, member 3a1	0.646449	6.40718	14.6785	0.000288541	0.00873247
chr17	72925091	72927968	2878	*	chr17_72925091_72927968	Intron (ENSMUST00000024857.13/77889, intron 2 of 2)	17	72921188	72939345	18158	1	77889	ENSMUST00000148556.1	3903	ENSMUSG00000024063	Lbh	limb-bud and heart	-0.973848	5.32086	14.6684	0.000289808	0.00876123
chr17	84329769	84330957	1189	*	chr17_84329769_84330957	Intron (ENSMUST00000047524.9/240174, intron 28 of 37)	17	84304211	84336874	32664	2	240174	ENSMUST00000234134.1	5917	ENSMUSG00000024251	Thada	thyroid adenoma associated	-1.09981	4.76479	14.6575	0.000291184	0.00879325
chr8	25753309	25754731	1423	*	chr8_25753309_25754731	Promoter (<=1kb)	8	25754480	25769704	15225	1	100503003	ENSMUST00000167899.2	0	ENSMUSG00000091514	Gm17484	predicted gene, 17484	0.82498	5.4783	14.6547	0.000291537	0.00879428
chr3	19304057	19305142	1086	*	chr3_19304057_19305142	Intron (ENSMUST00000099195.9/18583, intron 1 of 12)	3	19256792	19310903	54112	2	18583	ENSMUST00000143120.1	5761	ENSMUSG00000069094	Pde7a	phosphodiesterase 7A	-1.61394	3.90887	14.6522	0.000291852	0.00879428
chr12	73634398	73636995	2598	*	chr12_73634398_73636995	Intron (ENSMUST00000221153.1/18755, intron 2 of 14)	12	73584843	73761542	176700	1	18755	ENSMUST00000119092.1	49555	ENSMUSG00000021108	Prkch	protein kinase C, eta	-0.922958	5.41251	14.646	0.000292631	0.00879972
chr10	12753532	12755612	2081	*	chr10_12753532_12755612	Intron (ENSMUST00000076817.4/22288, intron 2 of 73)	10	12747927	12813574	65648	2	22288	ENSMUST00000219163.1	57962	ENSMUSG00000019820	Utrn	utrophin	-1.0944	4.94873	14.6441	0.000292869	0.00879972
chr10	7813388	7816208	2821	*	chr10_7813388_7816208	Exon (ENSMUST00000015901.10/67418, exon 12 of 13)	10	7799566	7805394	5829	1	67418	ENSMUST00000137346.1	13822	ENSMUSG00000015757	Ppil4	peptidylprolyl isomerase (cyclophilin)-like 4	-0.962705	5.28257	14.6427	0.000293056	0.00879972
chr17	28250528	28252814	2287	*	chr17_28250528_28252814	Intron (ENSMUST00000002320.15/19015, intron 2 of 7)	17	28232807	28299939	67133	1	19015	ENSMUST00000142226.1	17721	ENSMUSG00000002250	Ppard	peroxisome proliferator activator receptor delta	-0.961186	5.22234	14.6397	0.000293437	0.00879972
chr7	83882921	83884954	2034	*	chr7_83882921_83884954	Promoter (<=1kb)	7	83884466	83897940	13475	1	67943	ENSMUST00000138803.7	0	ENSMUSG00000038503	Mesd	mesoderm development LRP chaperone	0.770765	5.78021	14.6372	0.000293747	0.00879972
chr15	66845308	66847515	2208	*	chr15_66845308_66847515	Exon (ENSMUST00000065916.13/21819, exon 46 of 48)	15	66782542	66831829	49288	2	20491	ENSMUST00000168522.1	-13479	ENSMUSG00000022372	Sla	src-like adaptor	-1.36498	4.20498	14.6353	0.000293996	0.00879972
chr11	52276874	52282591	5718	*	chr11_52276874_52282591	Promoter (<=1kb)	11	52252371	52282571	30201	2	21414	ENSMUST00000086844.9	0	ENSMUSG00000000782	Tcf7	transcription factor 7, T cell specific	0.539113	7.60469	14.6332	0.000294255	0.00879972
chr10	61566657	61568050	1394	*	chr10_61566657_61568050	Intron (ENSMUST00000049242.8/216011, intron 4 of 4)	10	61595492	61628565	33074	1	237362	ENSMUST00000020287.7	-27442	ENSMUSG00000020090	Npffr1	neuropeptide FF receptor 1	2.03515	3.37659	14.615	0.000296589	0.00885514
chr5	65878724	65880939	2216	*	chr5_65878724_65880939	Intron (ENSMUST00000031106.7/74734, intron 2 of 3)	5	65863580	65867934	4355	1	74734	ENSMUST00000202591.1	15144	ENSMUSG00000029204	Rhoh	ras homolog family member H	-0.970968	5.42992	14.6377	0.000296747	0.00885514
chr11	20245214	20247386	2173	*	chr11_20245214_20247386	Promoter (1-2kb)	11	20241523	20249383	7861	2	216543	ENSMUST00000161218.1	1997	ENSMUSG00000044066	Cep68	centrosomal protein 68	-1.46156	4.15572	14.6054	0.000297822	0.00887765
chr15	62138494	62139756	1263	*	chr15_62138494_62139756	Intron (ENSMUST00000182956.7/19296, intron 2 of 6)	15	62178175	62250975	72801	1	19296	ENSMUST00000182476.7	-38419	ENSMUSG00000097039	Pvt1	Pvt1 oncogene	-1.30044	4.37542	14.5998	0.000298547	0.00888971
chr2	180024923	180027749	2827	*	chr2_180024923_180027749	Promoter (<=1kb)	2	180024987	180035461	10475	1	241846	ENSMUST00000055485.11	0	ENSMUSG00000039108	Lsm14b	LSM family member 14B	0.792015	5.82053	14.5866	0.00030026	0.00891822
chr7	45704811	45707085	2275	*	chr7_45704811_45707085	Promoter (<=1kb)	7	45705088	45710203	5116	1	13170	ENSMUST00000080885.11	0	ENSMUSG00000059824	Dbp	D site albumin promoter binding protein	0.689504	6.0951	14.5854	0.000300417	0.00891822
chr17	28222480	28224892	2413	*	chr17_28222480_28224892	Exon (ENSMUST00000002327.5/23853, exon 6 of 11)	17	28217033	28219981	2949	1	23853	ENSMUST00000233534.1	5447	ENSMUSG00000002257	Def6	differentially expressed in FDCP 6	0.714696	6.07653	14.585	0.00030047	0.00891822
chr1	171503177	171504465	1289	*	chr1_171503177_171504465	Promoter (<=1kb)	1	171503478	171504750	1273	1	56009	ENSMUST00000081527.1	0	ENSMUSG00000060244	Alyref2	Aly/REF export factor 2	0.75983	5.76119	14.5713	0.00030226	0.00896176
chr6	113657740	113659428	1689	*	chr6_113657740_113659428	Intron (ENSMUST00000059286.13/108960, intron 2 of 12)	6	113668850	113672939	4090	1	108960	ENSMUST00000155554.3	-9422	ENSMUSG00000060477	Irak2	interleukin-1 receptor-associated kinase 2	-1.38364	4.16588	14.5547	0.000304445	0.0090169
chr4	45402651	45404563	1913	*	chr4_45402651_45404563	Promoter (<=1kb)	4	45399602	45404866	5265	2	230125	ENSMUST00000151516.1	303	ENSMUSG00000045973	Slc25a51	solute carrier family 25, member 51	0.9268	5.35345	14.5376	0.000306698	0.00907374
chr5	149052525	149053783	1259	*	chr5_149052525_149053783	Promoter (<=1kb)	5	149046702	149053040	6339	2	15289	ENSMUST00000085546.12	0	ENSMUSG00000066551	Hmgb1	high mobility group box 1	0.862906	5.39526	14.5336	0.000307233	0.00907374
chr3	69125829	69127967	2139	*	chr3_69125829_69127967	Promoter (<=1kb)	3	69067149	69127113	59965	2	16649	ENSMUST00000029353.8	0	ENSMUSG00000027782	Kpna4	karyopherin (importin) alpha 4	0.669467	6.17951	14.5325	0.000307381	0.00907374
chr7	141215642	141224353	8712	*	chr7_141215642_141224353	Promoter (<=1kb)	7	141221384	141221493	110	2	387206	ENSMUST00000083617.1	0	ENSMUSG00000065551	Mir210	microRNA 210	-0.583172	7.22502	14.5285	0.000307912	0.00907374
chr10	128869654	128871572	1919	*	chr10_128869654_128871572	Intron (ENSMUST00000105230.3/66118, intron 9 of 10)	10	128882295	128891718	9424	2	14561	ENSMUST00000026408.6	20146	ENSMUSG00000025352	Gdf11	growth differentiation factor 11	-1.4366	4.51105	14.7078	0.000308268	0.00907374
chr1	181009976	181013157	3182	*	chr1_181009976_181013157	Intron (ENSMUST00000036928.11/13849, intron 1 of 8)	1	180989554	181017569	28016	2	13849	ENSMUST00000036928.11	4412	ENSMUSG00000038776	Ephx1	epoxide hydrolase 1, microsomal	-1.01796	5.07226	14.5254	0.000308328	0.00907374
chr17	47988712	47990151	1440	*	chr17_47988712_47990151	Distal Intergenic	17	48036745	48038293	1549	2	76651	ENSMUST00000178823.1	48142	ENSMUSG00000094928	1700122O11Rik	RIKEN cDNA 1700122O11 gene	-1.32274	4.05173	14.5226	0.000308708	0.00907529
chr15	62172374	62174155	1782	*	chr15_62172374_62174155	Intron (ENSMUST00000182956.7/19296, intron 2 of 6)	15	62178175	62250975	72801	1	19296	ENSMUST00000182476.7	-4020	ENSMUSG00000097039	Pvt1	Pvt1 oncogene	-1.52504	3.99804	14.5116	0.000310181	0.00910894
chr2	112492532	112494394	1863	*	chr2_112492532_112494394	Promoter (<=1kb)	2	112492964	112634573	141610	1	74268	ENSMUST00000003705.11	0	ENSMUSG00000003604	Aven	apoptosis, caspase activation inhibitor	0.720003	5.93609	14.4974	0.000312099	0.00915425
chr8	14961789	14970263	8475	*	chr8_14961789_14970263	Exon (ENSMUST00000084207.11/234094, exon 17 of 29)	8	14945301	15001082	55782	1	234094	ENSMUST00000163062.1	16488	ENSMUSG00000071176	Arhgef10	Rho guanine nucleotide exchange factor (GEF) 10	-0.682232	6.48102	14.4953	0.000312384	0.00915425
chr2	25706457	25707644	1188	*	chr2_25706457_25707644	Promoter (<=1kb)	2	25706739	25707721	983	1	107771	ENSMUST00000061483.8	0	ENSMUSG00000049086	Bmyc	brain expressed myelocytomatosis oncogene	0.883031	5.28243	14.4817	0.000314239	0.00919886
chr7	64047972	64050115	2144	*	chr7_64047972_64050115	Distal Intergenic	7	64153835	64269775	115941	1	17364	ENSMUST00000085222.11	-103720	ENSMUSG00000030523	Trpm1	transient receptor potential cation channel, subfamily M, member 1	-1.30885	4.40547	14.4743	0.000315245	0.00921858
chr13	30789998	30791605	1608	*	chr13_30789998_30791605	Intron (ENSMUST00000222202.1/ENSMUST00000222202.1, intron 1 of 1)	13	30749307	30750768	1462	1	16364	ENSMUST00000222125.1	40691	ENSMUSG00000021356	Irf4	interferon regulatory factor 4	-1.13837	4.87087	14.467	0.000316243	0.00923468
chr5	124165543	124171591	6049	*	chr5_124165543_124171591	Intron (ENSMUST00000086123.10/19679, intron 1 of 23)	5	124143606	124185118	41513	2	19679	ENSMUST00000161644.2	13527	ENSMUSG00000029406	Pitpnm2	phosphatidylinositol transfer protein, membrane-associated 2	-0.715666	6.24847	14.4605	0.000317136	0.00923468
chr17	24530988	24534786	3799	*	chr17_24530988_24534786	Promoter (<=1kb)	17	24527241	24533726	6486	2	328778	ENSMUST00000061764.13	0	ENSMUSG00000079657	Rab26	RAB26, member RAS oncogene family	-0.759448	6.13234	14.4595	0.000317282	0.00923468
chr16	33683648	33688807	5160	*	chr16_33683648_33688807	Promoter (<=1kb)	16	33684370	33766813	82444	1	77446	ENSMUST00000232568.1	0	ENSMUSG00000075254	Heg1	heart development protein with EGF-like domains 1	0.559927	7.26842	14.4566	0.000317679	0.00923468
chr4	3079117	3086649	7533	*	chr4_3079117_3086649	Distal Intergenic	4	3172083	3173003	921	1	100312470	ENSMUST00000105160.4	-85434	ENSMUSG00000115072	Vmn1r2	vomeronasal 1 receptor 2	0.565587	7.66812	14.4565	0.000317687	0.00923468
chr14	54876334	54878181	1848	*	chr14_54876334_54878181	Promoter (<=1kb)	14	54872681	54877550	4870	2	105651	ENSMUST00000177403.1	0	ENSMUSG00000072494	Ppp1r3e	protein phosphatase 1, regulatory subunit 3E	0.867119	5.38806	14.4557	0.000317794	0.00923468
chr9	57938467	57940039	1573	*	chr9_57938467_57940039	Promoter (<=1kb)	9	57940112	57954888	14777	1	20361	ENSMUST00000214314.1	-73	ENSMUSG00000038264	Sema7a	sema domain, immunoglobulin domain (Ig), and GPI membrane anchor, (semaphorin) 7A	-1.06959	5.03007	14.4505	0.000318515	0.00924595
chr2	32966847	32969630	2784	*	chr2_32966847_32969630	Distal Intergenic	2	32963291	32963420	130	1	104367	ENSMUST00000083190.1	3556	ENSMUSG00000065124	Snora65	small nucleolar RNA, H/ACA box 65	0.820199	5.80484	14.4458	0.000319163	0.00925506
chr5	147055436	147060835	5400	*	chr5_147055436_147060835	Intron (ENSMUST00000016664.7/140887, intron 1 of 9)	5	147016655	147076586	59932	2	140887	ENSMUST00000016664.7	15751	ENSMUSG00000016520	Lnx2	ligand of numb-protein X 2	-0.726722	6.23336	14.4252	0.000322038	0.00932615
chr19	41981610	41983187	1578	*	chr19_41981610_41983187	Promoter (<=1kb)	19	41981763	42034643	52881	1	226122	ENSMUST00000026170.2	0	ENSMUSG00000025171	Ubtd1	ubiquitin domain containing 1	0.848153	5.30651	14.4234	0.000322287	0.00932615
chr10	80615745	80619167	3423	*	chr10_80615745_80619167	3' UTR	10	80612223	80614756	2534	1	56214	ENSMUST00000221236.1	3522	ENSMUSG00000113949	Scamp4	secretory carrier membrane protein 4	-0.932636	5.26264	14.4102	0.000324136	0.00936988
chr12	73670037	73671907	1871	*	chr12_73670037_73671907	Intron (ENSMUST00000221153.1/18755, intron 3 of 14)	12	73584843	73761542	176700	1	18755	ENSMUST00000119092.1	85194	ENSMUSG00000021108	Prkch	protein kinase C, eta	-1.06682	4.88086	14.4022	0.000325276	0.00938326
chr19	59247608	59250039	2432	*	chr19_59247608_59250039	Distal Intergenic	19	59260896	59296012	35117	1	214084	ENSMUST00000026084.4	-10857	ENSMUSG00000025094	Slc18a2	solute carrier family 18 (vesicular monoamine), member 2	-1.21494	4.51834	14.4022	0.000325277	0.00938326
chr7	34304518	34306337	1820	*	chr7_34304518_34306337	Exon (ENSMUST00000146025.1/ENSMUST00000146025.1, exon 1 of 2)	7	34237580	34313522	75943	2	233103	ENSMUST00000206399.1	7185	ENSMUSG00000066571	Garre1	granule associated Rac and RHOG effector 1	-1.40265	4.0742	14.3814	0.00032823	0.00945861
chr9	41082189	41085320	3132	*	chr9_41082189_41085320	Promoter (2-3kb)	9	41014721	41079506	64786	2	72828	ENSMUST00000151485.7	-2683	ENSMUSG00000032020	Ubash3b	ubiquitin associated and SH3 domain containing, B	-0.895711	5.6633	14.5511	0.00032947	0.0094845
chr3	121490742	121494541	3800	*	chr3_121490742_121494541	Intron (ENSMUST00000039197.8/213603, intron 10 of 14)	3	121459528	121460911	1384	2	213603	ENSMUST00000198335.1	-29831	ENSMUSG00000039865	Slc44a3	solute carrier family 44, member 3	-0.811334	5.65128	14.3692	0.000329973	0.00948913
chr14	121879906	121886029	6124	*	chr14_121879906_121886029	Promoter (<=1kb)	14	121876859	121879409	2551	2	78312	ENSMUST00000185880.1	-497	ENSMUSG00000102112	1810041H14Rik	RIKEN cDNA 1810041H14 gene	-0.715535	6.31041	14.3661	0.00033042	0.00949043
chr3	98029731	98032188	2458	*	chr3_98029731_98032188	Exon (ENSMUST00000199630.1/ENSMUST00000199630.1, exon 1 of 1)	3	98013538	98150361	136824	1	18129	ENSMUST00000079812.7	16193	ENSMUSG00000027878	Notch2	notch 2	-0.949648	5.29052	14.3632	0.000330829	0.00949043
chr14	45315215	45316870	1656	*	chr14_45315215_45316870	Promoter (1-2kb)	14	45283087	45318572	35486	2	50527	ENSMUST00000022378.8	1702	ENSMUSG00000021831	Ero1a	endoplasmic reticulum oxidoreductase 1 alpha	-0.997816	4.92219	14.3617	0.000331046	0.00949043
chr17	33978242	33979961	1720	*	chr17_33978242_33979961	Promoter (<=1kb)	17	33974659	33978827	4169	2	630499	ENSMUST00000235582.1	0	ENSMUSG00000121503	H2-K2	histocompatibility 2, K region locus 2	0.853047	5.42324	14.3592	0.000331405	0.00949092
chr10	5821087	5824300	3214	*	chr10_5821087_5824300	Promoter (<=1kb)	10	5811887	5823910	12024	2	108853	ENSMUST00000019908.8	0	ENSMUSG00000019774	Mtrf1l	mitochondrial translational release factor 1-like	0.747917	5.97995	14.3551	0.000332007	0.00949833
chr15	60822214	60825118	2905	*	chr15_60822214_60825118	Promoter (<=1kb)	15	60822271	60828650	6380	1	320469	ENSMUST00000180730.2	0	NA	9930014A18Rik	RIKEN cDNA 9930014A18 gene	0.645034	6.29721	14.348	0.000333029	0.00951775
chr11	32547022	32554876	7855	*	chr11_32547022_32554876	Intron (ENSMUST00000102821.3/20868, intron 1 of 18)	11	32533305	32624587	91283	1	20868	ENSMUST00000102821.3	13717	ENSMUSG00000020272	Stk10	serine/threonine kinase 10	-0.670283	6.8116	14.4506	0.00033364	0.00952541
chr17	35187352	35189715	2364	*	chr17_35187352_35189715	Promoter (<=1kb)	17	35185095	35188439	3345	2	16988	ENSMUST00000097336.4	0	ENSMUSG00000073412	Lst1	leukocyte specific transcript 1	-0.862061	5.62854	14.3352	0.000334895	0.0095514
chr15	74934262	74936254	1993	*	chr15_74934262_74936254	Exon (ENSMUST00000230877.1/ENSMUST00000230877.1, exon 4 of 5)	15	74955051	74959903	4853	1	17069	ENSMUST00000188866.6	-18797	ENSMUSG00000022587	Ly6e	lymphocyte antigen 6 complex, locus E	0.811137	5.65428	14.3308	0.000335529	0.00955734
chr1	167263760	167266390	2631	*	chr1_167263760_167266390	Exon (ENSMUST00000193579.1/80914, exon 2 of 3)	1	167229893	167284601	54709	2	80914	ENSMUST00000192269.2	18211	ENSMUSG00000026558	Uck2	uridine-cytidine kinase 2	-1.45568	4.148	14.329	0.000335793	0.00955734
chr3	121442465	121444135	1671	*	chr3_121442465_121444135	Intron (ENSMUST00000029773.12/71994, intron 1 of 6)	3	121449766	121457143	7378	1	71994	ENSMUST00000198393.1	-5631	ENSMUSG00000053931	Cnn3	calponin 3, acidic	-1.60306	3.93313	14.3167	0.00033759	0.00957436
chr14	27241380	27243594	2215	*	chr14_27241380_27243594	Intron (ENSMUST00000225949.1/71704, intron 4 of 13)	14	27238039	27403904	165866	1	71704	ENSMUST00000049206.5	3341	ENSMUSG00000021895	Arhgef3	Rho guanine nucleotide exchange factor (GEF) 3	-1.64038	3.75828	14.3166	0.000337613	0.00957436
chr4	117493545	117495665	2121	*	chr4_117493545_117495665	Promoter (<=1kb)	4	117490235	117495011	4777	2	66743	ENSMUST00000123222.1	0	ENSMUSG00000028677	Rnf220	ring finger protein 220	1.05678	4.93061	14.3164	0.000337641	0.00957436
chr1	85080666	85083698	3033	*	chr1_85080666_85083698	3' UTR	1	85083069	85109449	26381	2	381287	ENSMUST00000161724.7	25751	ENSMUSG00000089844	A530032D15Rik	RIKEN cDNA A530032D15Rik gene	1.07479	5.23304	14.3155	0.000337772	0.00957436
chr4	82858473	82860335	1863	*	chr4_82858473_82860335	Promoter (<=1kb)	4	82798738	82859673	60936	2	68268	ENSMUST00000030110.14	0	ENSMUSG00000028403	Zdhhc21	zinc finger, DHHC domain containing 21	0.786261	5.73163	14.3033	0.000339563	0.0096153
chr14	64653122	64655396	2275	*	chr14_64653122_64655396	Promoter (<=1kb)	14	64652602	64809617	157016	1	16554	ENSMUST00000224503.1	520	ENSMUSG00000060012	Kif13b	kinesin family member 13B	0.931724	5.31901	14.2935	0.000341015	0.00964655
chr15	64040098	64042005	1908	*	chr15_64040098_64042005	Intron (ENSMUST00000063838.10/223601, intron 1 of 11)	15	63944394	64060330	115937	2	223601	ENSMUST00000226675.1	18325	ENSMUSG00000022378	Cyrib	CYFIP related Rac1 interactor B	-1.32099	4.38606	14.2876	0.000341894	0.00965616
chr3	52295938	52299822	3885	*	chr3_52295938_52299822	Intron (ENSMUST00000053764.6/56458, intron 1 of 2)	3	52268336	52353221	84886	1	56458	ENSMUST00000053764.6	27602	ENSMUSG00000044167	Foxo1	forkhead box O1	-1.00663	5.29144	14.2866	0.000342051	0.00965616
chr8	46470728	46473322	2595	*	chr8_46470728_46473322	Promoter (<=1kb)	8	46471037	46536051	65015	1	14081	ENSMUST00000034046.12	0	ENSMUSG00000018796	Acsl1	acyl-CoA synthetase long-chain family member 1	0.87302	5.57436	14.2992	0.000342974	0.00967234
chr3	89886316	89890246	3931	*	chr3_89886316_89890246	Exon (ENSMUST00000197679.4/16194, exon 2 of 10)	3	89869324	89913162	43839	2	16194	ENSMUST00000029559.6	22916	ENSMUSG00000027947	Il6ra	interleukin 6 receptor, alpha	-0.845823	5.74669	14.2561	0.000346623	0.00976534
chr1	58711103	58712670	1568	*	chr1_58711103_58712670	Promoter (<=1kb)	1	58711508	58713886	2379	1	12633	ENSMUST00000149874.7	0	ENSMUSG00000026031	Cflar	CASP8 and FADD-like apoptosis regulator	0.677074	6.2525	14.2512	0.000347356	0.00977604
chr11	21237991	21241778	3788	*	chr11_21237991_21241778	Promoter (<=1kb)	11	21239281	21321122	81842	1	245944	ENSMUST00000109578.7	0	ENSMUSG00000020128	Vps54	VPS54 GARP complex subunit	0.539114	7.21788	14.2387	0.000349262	0.00981971
chr2	32080153	32083770	3618	*	chr2_32080153_32083770	Promoter (<=1kb)	2	32066867	32083783	16917	2	241303	ENSMUST00000056406.6	13	ENSMUSG00000050592	Fam78a	family with sequence similarity 78, member A	0.563111	7.10897	14.2292	0.000350701	0.00984409
chr9	114743105	114745539	2435	*	chr9_114743105_114745539	Intron (ENSMUST00000035007.9/67213, intron 3 of 3)	9	114731173	114749344	18172	1	67213	ENSMUST00000035007.9	11932	ENSMUSG00000032434	Cmtm6	CKLF-like MARVEL transmembrane domain containing 6	-1.32448	4.52367	14.2283	0.000350839	0.00984409
chr2	31412725	31414312	1588	*	chr2_31412725_31414312	3' UTR	2	31400277	31405814	5538	1	665700	ENSMUST00000130375.1	12448	ENSMUSG00000055632	Hmcn2	hemicentin 2	1.47966	4.05559	14.2187	0.00035232	0.00986646
chr12	100856305	100858555	2251	*	chr12_100856305_100858555	Exon (ENSMUST00000069782.10/217830, exon 10 of 13)	12	100850336	100867420	17085	1	217830	ENSMUST00000222484.1	5969	ENSMUSG00000021185	Dglucy	D-glutamate cyclase	-1.33546	4.33292	14.2185	0.000352348	0.00986646
chr14	118957439	118959923	2485	*	chr14_118957439_118959923	Exon (ENSMUST00000022734.8/100037258, exon 3 of 12)	14	118937976	118981697	43722	1	100037258	ENSMUST00000022734.8	19463	ENSMUSG00000022136	Dnajc3	DnaJ heat shock protein family (Hsp40) member C3	-1.50321	4.3342	14.4074	0.000352877	0.00987131
chr19	21272232	21273757	1526	*	chr19_21272232_21273757	Promoter (<=1kb)	19	21272278	21286840	14563	1	22682	ENSMUST00000237651.1	0	ENSMUSG00000024750	Zfand5	zinc finger, AN1-type domain 5	0.789924	5.59239	14.2087	0.000353851	0.00988857
chr18	39488220	39489807	1588	*	chr18_39488220_39489807	Promoter (<=1kb)	18	39487086	39489283	2198	2	14815	ENSMUST00000131885.1	0	ENSMUSG00000024431	Nr3c1	nuclear receptor subfamily 3, group C, member 1	0.900998	5.19127	14.2009	0.000355061	0.00991238
chr3	9829614	9833992	4379	*	chr3_9829614_9833992	Promoter (<=1kb)	3	9687479	9833679	146201	2	94212	ENSMUST00000161949.7	0	ENSMUSG00000027508	Pag1	phosphoprotein associated with glycosphingolipid microdomains 1	0.645126	6.74236	14.1956	0.000358781	0.0100062
chr5	20950640	20952863	2224	*	chr5_20950640_20952863	Promoter (<=1kb)	5	20893028	20951822	58795	2	242860	ENSMUST00000036489.9	0	ENSMUSG00000039968	Rsbn1l	round spermatid basic protein 1-like	0.698098	6.20512	14.165	0.000360658	0.0100484
chr2	32073199	32074855	1657	*	chr2_32073199_32074855	Intron (ENSMUST00000139629.1/241303, intron 2 of 5)	2	32069420	32079352	9933	2	241303	ENSMUST00000130178.1	4497	ENSMUSG00000050592	Fam78a	family with sequence similarity 78, member A	-1.51507	3.94541	14.1453	0.000363779	0.0101252
chr13	38150264	38152822	2559	*	chr13_38150264_38152822	Promoter (<=1kb)	13	38151294	38198577	47284	1	109620	ENSMUST00000124830.2	0	ENSMUSG00000054889	Dsp	desmoplakin	-1.19355	4.60736	14.1427	0.000364198	0.0101267
chr3	157923089	157924841	1753	*	chr3_157923089_157924841	Promoter (<=1kb)	3	157919700	157925051	5352	2	107869	ENSMUST00000125028.1	210	ENSMUSG00000028179	Cth	cystathionase (cystathionine gamma-lyase)	1.134	4.83286	14.2505	0.000365952	0.0101652
chr8	122550543	122551739	1197	*	chr8_122550543_122551739	Promoter (<=1kb)	8	122481698	122551329	69632	2	234839	ENSMUST00000067252.13	0	ENSMUSG00000014444	Piezo1	piezo-type mechanosensitive ion channel component 1	0.830312	5.4945	14.1127	0.000368989	0.0102199
chr16	91645320	91648252	2933	*	chr16_91645320_91648252	Promoter (<=1kb)	16	91621186	91646952	25767	2	14450	ENSMUST00000023684.13	0	ENSMUSG00000022962	Gart	phosphoribosylglycinamide formyltransferase	0.634292	6.3963	14.1078	0.000369782	0.0102199
chr12	87298934	87301493	2560	*	chr12_87298934_87301493	Promoter (<=1kb)	12	87278638	87299705	21068	2	217738	ENSMUST00000125733.7	0	ENSMUSG00000050671	Ism2	isthmin 2	1.02617	5.02621	14.1058	0.000370104	0.0102199
chr19	45574769	45578109	3341	*	chr19_45574769_45578109	Promoter (<=1kb)	19	45575174	45577511	2338	1	226162	ENSMUST00000237600.1	0	ENSMUSG00000041035	Dpcd	deleted in primary ciliary dyskinesia	-0.675313	6.33694	14.1054	0.000370168	0.0102199
chr15	100122194	100125862	3669	*	chr15_100122194_100125862	Intron (ENSMUST00000100203.9/239667, intron 2 of 37)	15	100154396	100215666	61271	1	239667	ENSMUST00000023768.13	-28534	ENSMUSG00000023026	Dip2b	disco interacting protein 2 homolog B	-0.916668	5.35575	14.1048	0.000370271	0.0102199
chr19	30030465	30033047	2583	*	chr19_30030465_30033047	Promoter (<=1kb)	19	30030513	30058812	28300	1	109113	ENSMUST00000134518.7	0	ENSMUSG00000024817	Uhrf2	ubiquitin-like, containing PHD and RING finger domains 2	0.688114	6.06093	14.1033	0.000370512	0.0102199
chr14	17660358	17661460	1103	*	chr14_17660358_17661460	Promoter (<=1kb)	14	17660532	17963244	302713	1	21834	ENSMUST00000224597.1	0	ENSMUSG00000021779	Thrb	thyroid hormone receptor beta	1.00338	4.99855	14.1009	0.000370906	0.0102199
chr11	52363655	52368660	5006	*	chr11_52363655_52368660	Promoter (2-3kb)	11	52361135	52388496	27362	1	22333	ENSMUST00000125694.7	2520	ENSMUSG00000020402	Vdac1	voltage-dependent anion channel 1	-0.960965	5.40386	14.0978	0.0003714	0.0102199
chr7	141087295	141089404	2110	*	chr7_141087295_141089404	Promoter (<=1kb)	7	141087761	141088877	1117	1	56460	ENSMUST00000160615.1	0	ENSMUSG00000054065	Pkp3	plakophilin 3	0.878795	5.50701	14.1067	0.00037174	0.0102199
chr2	103760145	103762830	2686	*	chr2_103760145_103762830	Promoter (<=1kb)	2	103721256	103761270	40015	2	98956	ENSMUST00000028608.12	0	ENSMUSG00000027185	Nat10	N-acetyltransferase 10	0.806434	5.64774	14.0951	0.000371843	0.0102199
chr3	144202748	144204934	2187	*	chr3_144202748_144204934	Promoter (<=1kb)	3	144193988	144202963	8976	2	16911	ENSMUST00000197652.1	0	ENSMUSG00000028266	Lmo4	LIM domain only 4	0.679516	6.15007	14.0943	0.000371974	0.0102199
chr13	101758989	101762357	3369	*	chr13_101758989_101762357	Intron (ENSMUST00000055518.12/18708, intron 1 of 15)	13	101755571	101768213	12643	2	18708	ENSMUST00000189426.1	5856	ENSMUSG00000041417	Pik3r1	phosphoinositide-3-kinase regulatory subunit 1	-1.16483	4.86821	14.0892	0.000372804	0.0102326
chr17	12990832	12992485	1654	*	chr17_12990832_12992485	Promoter (<=1kb)	17	12966799	12992259	25461	2	60532	ENSMUST00000007007.13	0	ENSMUSG00000060475	Wtap	WT1 associating protein	0.726884	5.80492	14.0664	0.000376538	0.0103208
chr17	80181645	80184806	3162	*	chr17_80181645_80184806	3' UTR	17	80204027	80204945	919	2	225027	ENSMUST00000234577.1	20139	ENSMUSG00000024097	Srsf7	serine and arginine-rich splicing factor 7	-1.48714	4.03341	14.065	0.000376763	0.0103208
chr13	17784911	17786394	1484	*	chr13_17784911_17786394	Intron (ENSMUST00000223490.1/69562, intron 1 of 13)	13	17717460	17801331	83872	2	69562	ENSMUST00000222800.1	14937	ENSMUSG00000041297	Cdk13	cyclin-dependent kinase 13	-1.73702	3.73323	14.0371	0.000381387	0.0104371
chr13	103920903	103922585	1683	*	chr13_103920903_103922585	Promoter (<=1kb)	13	103842180	103920514	78335	2	59079	ENSMUST00000189323.1	-389	ENSMUSG00000021709	Erbin	Erbb2 interacting protein	0.918526	5.06871	14.0329	0.000382092	0.0104461
chr1	165823586	165825403	1818	*	chr1_165823586_165825403	Intron (ENSMUST00000161971.7/12503, intron 1 of 7)	1	165858216	165861555	3340	1	12503	ENSMUST00000159070.2	-32813	ENSMUSG00000005763	Cd247	CD247 antigen	-1.16501	4.79125	14.027	0.000383066	0.0104624
chr5	148551365	148553213	1849	*	chr5_148551365_148553213	Promoter (<=1kb)	5	148504635	148552662	48028	2	24109	ENSMUST00000079324.13	0	ENSMUSG00000001687	Ubl3	ubiquitin-like 3	0.719869	5.89321	14.0138	0.000385295	0.0105129
chr12	78927634	78931210	3577	*	chr12_78927634_78931210	Distal Intergenic	12	78888691	78906964	18274	2	27260	ENSMUST00000021544.7	-20670	ENSMUSG00000021118	Plek2	pleckstrin 2	-0.99706	5.11446	14.0077	0.000386325	0.0105307
chr16	32070841	32074611	3771	*	chr16_32070841_32074611	Intron (ENSMUST00000023467.8/224105, intron 1 of 14)	16	32016290	32079342	63053	2	224105	ENSMUST00000023467.8	4731	ENSMUSG00000022781	Pak2	p21 (RAC1) activated kinase 2	-1.19029	4.7589	14.0046	0.000386834	0.0105342
chr1	13143672	13146175	2504	*	chr1_13143672_13146175	Promoter (2-3kb)	1	13146599	13148507	1909	2	17978	ENSMUST00000146784.1	2332	ENSMUSG00000005886	Ncoa2	nuclear receptor coactivator 2	-1.38581	4.09428	13.9977	0.000388004	0.010552
chr11	29693198	29694234	1037	*	chr11_29693198_29694234	Promoter (<=1kb)	11	29693774	29742916	49143	1	68585	ENSMUST00000102841.7	0	ENSMUSG00000020458	Rtn4	reticulon 4	0.849053	5.46883	13.9955	0.000388383	0.010552
chr2	33203373	33206593	3221	*	chr2_33203373_33206593	Intron (ENSMUST00000131298.6/241308, intron 8 of 17)	2	33216069	33247717	31649	1	26360	ENSMUST00000004208.6	-9476	ENSMUSG00000004105	Angptl2	angiopoietin-like 2	-0.916638	5.2975	13.9941	0.000388629	0.010552
chr15	64012190	64013821	1632	*	chr15_64012190_64013821	Intron (ENSMUST00000063838.10/223601, intron 1 of 11)	15	63930942	63997969	67028	2	223601	ENSMUST00000164532.2	-14221	ENSMUSG00000022378	Cyrib	CYFIP related Rac1 interactor B	-1.22981	4.35568	13.9795	0.00039111	0.010609
chr13	51728362	51733263	4902	*	chr13_51728362_51733263	Promoter (1-2kb)	13	51701250	51734763	33514	2	20354	ENSMUST00000110039.1	1500	ENSMUSG00000021451	Sema4d	sema domain, immunoglobulin domain (Ig), transmembrane domain (TM) and short cytoplasmic domain, (semaphorin) 4D	-0.824481	5.86152	13.9705	0.000392648	0.0106386
chr9	77542200	77544790	2591	*	chr9_77542200_77544790	Promoter (<=1kb)	9	77430980	77544095	113116	2	214345	ENSMUST00000113421.9	0	ENSMUSG00000032352	Lrrc1	leucine rich repeat containing 1	0.764265	5.82288	13.9665	0.000393346	0.0106386
chr11	54101811	54106217	4407	*	chr11_54101811_54106217	Promoter (<=1kb)	11	54101245	54111574	10330	1	18452	ENSMUST00000135653.7	566	ENSMUSG00000018906	P4ha2	procollagen-proline, 2-oxoglutarate 4-dioxygenase (proline 4-hydroxylase), alpha II polypeptide	-1.17957	4.80509	13.9665	0.000393353	0.0106386
chr3	104857855	104861639	3785	*	chr3_104857855_104861639	Promoter (2-3kb)	3	104842322	104864373	22052	2	12340	ENSMUST00000155476.1	2734	ENSMUSG00000070372	Capza1	capping actin protein of muscle Z-line subunit alpha 1	-0.950782	5.53912	13.9355	0.000398739	0.0107684
chr16	35290294	35292389	2096	*	chr16_35290294_35292389	Exon (ENSMUST00000114913.2/224129, exon 15 of 21)	16	35270662	35272117	1456	1	224129	ENSMUST00000232470.1	19632	ENSMUSG00000022840	Adcy5	adenylate cyclase 5	1.55156	3.93746	13.9343	0.000398929	0.0107684
chr5	53378367	53379930	1564	*	chr5_53378367_53379930	Distal Intergenic	5	53466152	53649390	183239	1	19664	ENSMUST00000201991.3	-86222	ENSMUSG00000039191	Rbpj	recombination signal binding protein for immunoglobulin kappa J region	-1.56291	3.79804	13.903	0.00040444	0.0109065
chr6	83410047	83411238	1192	*	chr6_83410047_83411238	Intron (ENSMUST00000089622.10/194388, intron 2 of 10)	6	83400996	83401102	107	2	102465194	ENSMUST00000184003.1	-8945	ENSMUSG00000099045	Mir6374	microRNA 6374	-1.11659	4.59796	13.8971	0.000405487	0.0109241
chr4	133169734	133173489	3756	*	chr4_133169734_133173489	Promoter (2-3kb)	4	133176001	133176612	612	1	242687	ENSMUST00000123578.1	-2512	ENSMUSG00000028868	Wasf2	WASP family, member 2	-1.05121	5.07074	13.8863	0.000407402	0.0109509
chr2	118490609	118492234	1626	*	chr2_118490609_118492234	Distal Intergenic	2	118475850	118479711	3862	2	20813	ENSMUST00000009693.14	-10898	ENSMUSG00000009549	Srp14	signal recognition particle 14	-1.13293	4.62442	13.8859	0.000407482	0.0109509
chr2	39008929	39012147	3219	*	chr2_39008929_39012147	Promoter (<=1kb)	2	39010018	39015877	5860	1	74192	ENSMUST00000135049.1	0	ENSMUSG00000026755	Arpc5l	actin related protein 2/3 complex, subunit 5-like	0.64997	6.28342	13.8826	0.00040807	0.0109509
chr4	119955690	119957136	1447	*	chr4_119955690_119957136	Intron (ENSMUST00000143837.1/16656, intron 1 of 1)	4	120032766	120065063	32298	1	16656	ENSMUST00000227491.1	-75630	ENSMUSG00000028634	Hivep3	human immunodeficiency virus type I enhancer binding protein 3	-1.80552	3.74634	13.8804	0.000408471	0.0109509
chr9	120420008	120421518	1511	*	chr9_120420008_120421518	Intron (ENSMUST00000133173.2/245049, intron 5 of 5)	9	120427406	120432483	5078	1	245049	ENSMUST00000129168.1	-5888	ENSMUSG00000041794	Myrip	myosin VIIA and Rab interacting protein	1.51868	3.76549	13.8766	0.00040914	0.0109509
chr2	152695289	152697458	2170	*	chr2_152695289_152697458	Exon (ENSMUST00000125366.7/14950, exon 10 of 12)	2	152691839	152696241	4403	1	14950	ENSMUST00000129439.1	3450	ENSMUSG00000019188	H13	histocompatibility 13	0.899028	5.3255	13.876	0.000409252	0.0109509
chr7	73586278	73588827	2550	*	chr7_73586278_73588827	Distal Intergenic	7	73539203	73558395	19193	2	69170	ENSMUST00000184587.3	-27883	ENSMUSG00000101970	Chaserr	CHD2 adjacent suppressive regulatory RNA	-0.760165	5.82091	13.8744	0.00040953	0.0109509
chr2	160737677	160740265	2589	*	chr2_160737677_160740265	Promoter (<=1kb)	2	160740987	160762506	21520	1	18803	ENSMUST00000017077.13	-722	ENSMUSG00000016933	Plcg1	phospholipase C, gamma 1	-0.871617	5.42693	13.8738	0.000409641	0.0109509
chr5	25529256	25530542	1287	*	chr5_25529256_25530542	Promoter (<=1kb)	5	25530013	25531466	1454	1	73571	ENSMUST00000188465.1	0	ENSMUSG00000101856	1700096K18Rik	RIKEN cDNA 1700096K18 gene	0.762784	5.63836	13.8609	0.000411966	0.0110024
chr4	32434672	32438505	3834	*	chr4_32434672_32438505	Intron (ENSMUST00000108180.8/12014, intron 3 of 6)	4	32417435	32586108	168674	1	12014	ENSMUST00000171600.1	17237	ENSMUSG00000040270	Bach2	BTB and CNC homology, basic leucine zipper transcription factor 2	-1.01132	5.03708	13.8493	0.000414065	0.0110253
chr15	101253675	101260646	6972	*	chr15_101253675_101260646	Promoter (<=1kb)	15	101254269	101274795	20527	1	15370	ENSMUST00000228985.1	0	ENSMUSG00000023034	Nr4a1	nuclear receptor subfamily 4, group A, member 1	0.574291	7.46353	13.9034	0.000414458	0.0110253
chr5	35698253	35701666	3414	*	chr5_35698253_35701666	3' UTR	5	35697183	35716251	19069	2	231147	ENSMUST00000129664.7	14585	ENSMUSG00000036553	Sh3tc1	SH3 domain and tetratricopeptide repeats 1	1.05684	4.89078	13.8443	0.000414978	0.0110253
chr5	124010838	124013616	2779	*	chr5_124010838_124013616	Promoter (<=1kb)	5	124006136	124011713	5578	2	330192	ENSMUST00000199306.1	0	ENSMUSG00000066278	Vps37b	vacuolar protein sorting 37B	-1.22488	4.96087	13.9078	0.000414978	0.0110253
chr4	148139600	148145091	5492	*	chr4_148139600_148145091	Promoter (<=1kb)	4	148140182	148145121	4940	1	71890	ENSMUST00000132698.7	0	ENSMUSG00000029003	Mad2l2	MAD2 mitotic arrest deficient-like 2	0.640883	6.40584	13.8433	0.000415154	0.0110253
chr11	86586869	86588533	1665	*	chr11_86586869_86588533	Promoter (<=1kb)	11	86585020	86586994	1975	2	75909	ENSMUST00000145846.1	0	ENSMUSG00000018171	Vmp1	vacuole membrane protein 1	0.673716	6.14136	13.843	0.00041521	0.0110253
chr10	80343131	80349730	6600	*	chr10_80343131_80349730	Promoter (<=1kb)	10	80339793	80348412	8620	2	66548	ENSMUST00000124789.7	0	ENSMUSG00000043822	Adamtsl5	ADAMTS-like 5	-0.690422	6.30721	13.8316	0.000417287	0.0110589
chr14	27343744	27346297	2554	*	chr14_27343744_27346297	Intron (ENSMUST00000225949.1/71704, intron 5 of 13)	14	27336066	27403911	67846	1	71704	ENSMUST00000224981.1	7678	ENSMUSG00000021895	Arhgef3	Rho guanine nucleotide exchange factor (GEF) 3	-0.94214	5.23413	13.8306	0.000417483	0.0110589
chr7	122969764	122971175	1412	*	chr7_122969764_122971175	Promoter (<=1kb)	7	122970564	123002557	31994	1	19647	ENSMUST00000052135.13	0	ENSMUSG00000030779	Rbbp6	retinoblastoma binding protein 6, ubiquitin ligase	0.655416	6.13863	13.8296	0.00041767	0.0110589
chr2	130562032	130567045	5014	*	chr2_130562032_130567045	Promoter (<=1kb)	2	130543791	130563749	19959	2	321014	ENSMUST00000079964.7	0	ENSMUSG00000060029	4930473A02Rik	RIKEN cDNA 4930473A02 gene	0.618359	6.503	13.8191	0.000419587	0.0110831
chr11	86543686	86545143	1458	*	chr11_86543686_86545143	Promoter (<=1kb)	11	86544991	86567359	22369	1	56427	ENSMUST00000167178.8	0	ENSMUSG00000020513	Tubd1	tubulin, delta 1	0.75276	5.71573	13.8182	0.000419748	0.0110831
chr5	140151077	140154401	3325	*	chr5_140151077_140154401	Exon (ENSMUST00000200614.1/ENSMUST00000200614.1, exon 1 of 1)	5	140143912	140174659	30748	2	17120	ENSMUST00000129747.1	20258	ENSMUSG00000029554	Mad1l1	MAD1 mitotic arrest deficient 1-like 1	-0.95948	5.12267	13.818	0.000419785	0.0110831
chr11	3499650	3504083	4434	*	chr11_3499650_3504083	Promoter (<=1kb)	11	3494382	3502134	7753	2	170835	ENSMUST00000148939.7	0	ENSMUSG00000034570	Inpp5j	inositol polyphosphate 5-phosphatase J	1.04151	4.95658	13.8129	0.000420735	0.0110976
chr5	130115885	130117916	2032	*	chr5_130115885_130117916	Intron (ENSMUST00000118993.7/22021, intron 3 of 5)	5	130133957	130135712	1756	1	22021	ENSMUST00000128335.1	-16041	ENSMUSG00000034118	Tpst1	protein-tyrosine sulfotransferase 1	-1.54294	3.95907	13.805	0.000422194	0.0111255
chr17	84567181	84568141	961	*	chr17_84567181_84568141	Intron (ENSMUST00000047206.6/213556, intron 8 of 29)	17	84575550	84583714	8165	1	213556	ENSMUST00000235090.1	-7409	ENSMUSG00000040852	Plekhh2	pleckstrin homology domain containing, family H (with MyTH4 domain) member 2	-1.46595	3.85665	13.8009	0.000422949	0.0111349
chr5	143520699	143525878	5180	*	chr5_143520699_143525878	Promoter (2-3kb)	5	143505482	143527993	22512	2	19353	ENSMUST00000100489.3	2115	ENSMUSG00000001847	Rac1	Rac family small GTPase 1	-0.786774	5.97207	13.7848	0.00042596	0.0111957
chr1	178319636	178323717	4082	*	chr1_178319636_178323717	Promoter (<=1kb)	1	178321108	178324171	3064	2	51810	ENSMUST00000159117.1	454	ENSMUSG00000039630	Hnrnpu	heterogeneous nuclear ribonucleoprotein U	0.621107	6.50158	13.7842	0.000426068	0.0111957
chr18	80623720	80625205	1486	*	chr18_80623720_80625205	Intron (ENSMUST00000167977.7/18018, intron 9 of 9)	18	80607390	80608975	1586	2	18018	ENSMUST00000237776.1	-14745	ENSMUSG00000033016	Nfatc1	nuclear factor of activated T cells, cytoplasmic, calcineurin dependent 1	-1.51937	4.01366	13.7809	0.000426694	0.0111981
chr7	101962240	101964485	2246	*	chr7_101962240_101964485	Intron (ENSMUST00000209639.1/101706, intron 1 of 13)	7	101969821	102014964	45144	1	101706	ENSMUST00000084852.12	-5336	ENSMUSG00000066306	Numa1	nuclear mitotic apparatus protein 1	-1.28862	4.16156	13.7794	0.000426966	0.0111981
chr4	145228590	145231625	3036	*	chr4_145228590_145231625	Exon (ENSMUST00000030336.10/21938, exon 2 of 10)	4	145213463	145246870	33408	2	21938	ENSMUST00000030336.10	15245	ENSMUSG00000028599	Tnfrsf1b	tumor necrosis factor receptor superfamily, member 1b	-1.17271	4.75643	13.7724	0.000428283	0.011222
chr4	135088816	135090836	2021	*	chr4_135088816_135090836	Distal Intergenic	4	135120652	135177990	57339	1	12399	ENSMUST00000056977.13	-29816	ENSMUSG00000070691	Runx3	runt related transcription factor 3	-1.78818	3.70237	13.7654	0.000429607	0.011246
chr12	104751129	104753747	2619	*	chr12_104751129_104753747	Promoter (<=1kb)	12	104687742	104751952	64211	2	192119	ENSMUST00000041987.6	0	ENSMUSG00000041415	Dicer1	dicer 1, ribonuclease type III	0.680035	6.11573	13.7572	0.000431142	0.0112756
chr6	136802981	136804433	1453	*	chr6_136802981_136804433	Promoter (<=1kb)	6	136801553	136804415	2863	2	320332	ENSMUST00000179285.2	0	ENSMUSG00000096010	H4c16	H4 histone 16	0.826185	5.41365	13.749	0.000432707	0.0113059
chr9	89209445	89212573	3129	*	chr9_89209445_89212573	Promoter (<=1kb)	9	89210676	89239981	29306	1	107885	ENSMUST00000127438.7	0	ENSMUSG00000066442	Mthfs	5, 10-methenyltetrahydrofolate synthetase	0.691501	6.16209	13.7426	0.000433915	0.0113267
chr18	61399197	61400176	980	*	chr18_61399197_61400176	Promoter (<=1kb)	18	61298510	61400400	101891	2	170826	ENSMUST00000063307.5	224	ENSMUSG00000033871	Ppargc1b	peroxisome proliferative activated receptor, gamma, coactivator 1 beta	0.948024	5.01286	13.7383	0.000434747	0.0113298
chr6	54830504	54831977	1474	*	chr6_54830504_54831977	Intron (ENSMUST00000079869.12/387524, intron 1 of 4)	6	54817448	54885111	67664	1	387524	ENSMUST00000127331.1	13056	ENSMUSG00000058446	Znrf2	zinc and ring finger 2	-1.41126	3.92718	13.7377	0.000434849	0.0113298
chr10	85386913	85388631	1719	*	chr10_85386913_85388631	Promoter (<=1kb)	10	85386827	85640594	253768	1	74007	ENSMUST00000020231.9	86	ENSMUSG00000020042	Abtb3	ankyrin repeat and BTB domain containing 3	1.09148	4.80282	13.7255	0.000437201	0.0113804
chr5	34642187	34643913	1727	*	chr5_34642187_34643913	Intron (ENSMUST00000041364.12/75416, intron 13 of 17)	5	34641327	34647241	5915	2	75416	ENSMUST00000201897.1	3328	ENSMUSG00000036693	Nop14	NOP14 nucleolar protein	1.10933	4.52522	13.7093	0.000440315	0.0114507
chr10	111250689	111252610	1922	*	chr10_111250689_111252610	Promoter (2-3kb)	10	111248068	111287931	39864	1	237542	ENSMUST00000238838.1	2621	ENSMUSG00000020189	Osbpl8	oxysterol binding protein-like 8	-2.15587	3.50741	13.8532	0.000441183	0.0114534
chr7	16383643	16387867	4225	*	chr7_16383643_16387867	Promoter (<=1kb)	7	16320234	16387806	67573	2	56459	ENSMUST00000211741.1	0	ENSMUSG00000052833	Sae1	SUMO1 activating enzyme subunit 1	-0.668041	6.44823	13.7045	0.000441246	0.0114534
chr2	84424784	84426761	1978	*	chr2_84424784_84426761	Promoter (<=1kb)	2	84330626	84425411	94786	2	54598	ENSMUST00000074262.8	0	ENSMUSG00000059588	Calcrl	calcitonin receptor-like	0.707674	5.93863	13.695	0.000443099	0.0114907
chr5	21054797	21057530	2734	*	chr5_21054797_21057530	Promoter (<=1kb)	5	20986645	21055911	69267	2	19248	ENSMUST00000030556.7	0	ENSMUSG00000028771	Ptpn12	protein tyrosine phosphatase, non-receptor type 12	0.672809	6.10292	13.684	0.000445248	0.0115357
chr5	114683259	114685604	2346	*	chr5_114683259_114685604	Intron (ENSMUST00000012028.13/56356, intron 1 of 4)	5	114670228	114690908	20681	2	56356	ENSMUST00000112212.1	5304	ENSMUSG00000011884	Gltp	glycolipid transfer protein	-1.08494	5.01585	13.6745	0.000447106	0.011573
chr17	80467398	80469168	1771	*	chr17_80467398_80469168	Intron (ENSMUST00000068714.6/20662, intron 1 of 21)	17	80393751	80479969	86219	2	20662	ENSMUST00000068714.6	10801	ENSMUSG00000024241	Sos1	SOS Ras/Rac guanine nucleotide exchange factor 1	-1.30154	4.24623	13.6671	0.000448559	0.0115998
chr10	93263982	93265361	1380	*	chr10_93263982_93265361	Exon (ENSMUST00000008542.11/13713, exon 3 of 5)	10	93254744	93284975	30232	2	13713	ENSMUST00000223340.1	19614	ENSMUSG00000008398	Elk3	ELK3, member of ETS oncogene family	-1.52739	3.98846	13.8119	0.000449106	0.0116031
chr5	124046147	124048256	2110	*	chr5_124046147_124048256	Intron (ENSMUST00000196486.1/ENSMUST00000196486.1, intron 3 of 4)	5	124004641	124032270	27630	2	330192	ENSMUST00000040967.8	-13877	ENSMUSG00000066278	Vps37b	vacuolar protein sorting 37B	-1.37093	4.17331	13.6459	0.000452765	0.0116819
chr7	142378185	142384172	5988	*	chr7_142378185_142384172	Promoter (<=1kb)	7	142371096	142380864	9769	2	13033	ENSMUST00000209263.1	0	ENSMUSG00000007891	Ctsd	cathepsin D	-0.650252	6.50853	13.6439	0.000453168	0.0116819
chr17	31555246	31556932	1687	*	chr17_31555246_31556932	Distal Intergenic	17	31564734	31607693	42960	1	18771	ENSMUST00000097352.10	-7802	ENSMUSG00000006705	Pknox1	Pbx/knotted 1 homeobox	-1.23217	4.52491	13.6426	0.000453419	0.0116819
chr13	119428361	119429802	1442	*	chr13_119428361_119429802	Promoter (<=1kb)	13	119428601	119457391	28791	1	218693	ENSMUST00000109203.8	0	ENSMUSG00000025451	Paip1	polyadenylate binding protein-interacting protein 1	0.788632	5.51652	13.6342	0.000455112	0.0117146
chr13	74806667	74809466	2800	*	chr13_74806667_74809466	Promoter (<=1kb)	13	74692368	74808810	116443	2	12380	ENSMUST00000223206.1	0	ENSMUSG00000021585	Cast	calpastatin	0.64338	6.26022	13.6257	0.000456812	0.0117475
chr15	100721595	100722960	1366	*	chr15_100721595_100722960	Promoter (1-2kb)	15	100692864	100720477	27614	2	207839	ENSMUST00000161514.1	-1118	ENSMUSG00000037280	Galnt6	polypeptide N-acetylgalactosaminyltransferase 6	-1.59428	3.7484	13.62	0.000457951	0.0117608
chr1	88700845	88703038	2194	*	chr1_88700845_88703038	Promoter (<=1kb)	1	88698225	88702221	3997	2	320982	ENSMUST00000159814.1	0	ENSMUSG00000049866	Arl4c	ADP-ribosylation factor-like 4C	0.693827	6.14362	13.6189	0.000458181	0.0117608
chr16	52122991	52125886	2896	*	chr16_52122991_52125886	Intron (ENSMUST00000114471.2/208650, intron 4 of 17)	16	52152526	52156661	4136	1	208650	ENSMUST00000228247.1	-26640	ENSMUSG00000022637	Cblb	Casitas B-lineage lymphoma b	-1.3732	4.21562	13.6115	0.00045967	0.0117881
chr8	70036173	70038460	2288	*	chr8_70036173_70038460	Intron (ENSMUST00000168013.2/74549, intron 2 of 18)	8	70016123	70042685	26563	2	74549	ENSMUST00000168013.2	4225	ENSMUSG00000031858	Mau2	MAU2 sister chromatid cohesion factor	-1.14883	4.78123	13.5937	0.00046513	0.0119069
chr17	35200080	35201968	1889	*	chr17_35200080_35201968	Promoter (<=1kb)	17	35199507	35202004	2498	2	21926	ENSMUST00000167924.1	36	ENSMUSG00000024401	Tnf	tumor necrosis factor	0.679597	6.07693	13.5846	0.000465162	0.0119069
chr9	75070338	75072844	2507	*	chr9_75070338_75072844	Promoter (<=1kb)	9	75071015	75117308	46294	1	17918	ENSMUST00000149823.1	0	ENSMUSG00000034593	Myo5a	myosin VA	0.72832	5.8913	13.5779	0.000466533	0.0119243
chr3	68758799	68763780	4982	*	chr3_68758799_68763780	Promoter (<=1kb)	3	68761495	68762667	1173	1	102639225	ENSMUST00000191767.1	0	ENSMUSG00000102936	Gm35584	predicted gene, 35584	-0.655334	6.32126	13.5771	0.000466702	0.0119243
chr19	57083648	57084739	1092	*	chr19_57083648_57084739	Intron (ENSMUST00000079360.11/226251, intron 6 of 25)	19	57036479	57118913	82435	2	226251	ENSMUST00000111526.7	34174	ENSMUSG00000025085	Ablim1	actin-binding LIM protein 1	-1.84688	3.54808	13.5725	0.00046763	0.0119371
chr2	68444265	68445689	1425	*	chr2_68444265_68445689	Intron (ENSMUST00000102715.3/53416, intron 1 of 17)	2	68262791	68471940	209150	2	53416	ENSMUST00000123781.7	26251	ENSMUSG00000027030	Stk39	serine/threonine kinase 39	-1.92666	3.46227	13.5585	0.000470543	0.0120004
chr2	11166042	11167888	1847	*	chr2_11166042_11167888	Distal Intergenic	2	11172108	11301222	129115	1	18761	ENSMUST00000028118.8	-4220	ENSMUSG00000026778	Prkcq	protein kinase C, theta	-1.18416	4.58172	13.5474	0.000472842	0.0120479
chr2	168527725	168529668	1944	*	chr2_168527725_168529668	Intron (ENSMUST00000074618.9/18019, intron 5 of 9)	2	168476413	168552276	75864	2	18019	ENSMUST00000151292.7	22608	ENSMUSG00000027544	Nfatc2	nuclear factor of activated T cells, cytoplasmic, calcineurin dependent 2	-1.37366	4.28205	13.5453	0.000473289	0.0120482
chr6	97182076	97183467	1392	*	chr6_97182076_97183467	Promoter (2-3kb)	6	97152997	97179122	26126	2	232286	ENSMUST00000095664.5	-2954	ENSMUSG00000030059	Tmf1	TATA element modulatory factor 1	-1.6361	3.98757	13.6786	0.000474828	0.0120751
chr1	86527418	86530051	2634	*	chr1_86527418_86530051	Promoter (<=1kb)	1	86526807	86530209	3403	1	19231	ENSMUST00000188533.1	611	ENSMUSG00000026238	Ptma	prothymosin alpha	0.613656	6.54021	13.536	0.000475216	0.0120751
chr1	191703810	191706246	2437	*	chr1_191703810_191706246	Distal Intergenic	1	191717834	191719398	1565	1	226856	ENSMUST00000133076.6	-11588	ENSMUSG00000026623	Lpgat1	lysophosphatidylglycerol acyltransferase 1	-1.19078	4.50098	13.5296	0.000476558	0.0120981
chr14	25625983	25628503	2521	*	chr14_25625983_25628503	Intron (ENSMUST00000162645.7/328365, intron 6 of 23)	14	25607838	25645735	37898	1	328365	ENSMUST00000160229.1	18145	ENSMUSG00000007817	Zmiz1	zinc finger, MIZ-type containing 1	-1.05814	4.99031	13.5194	0.000478716	0.0121418
chr1	193170803	193172609	1807	*	chr1_193170803_193172609	Promoter (<=1kb)	1	193173468	193176298	2831	1	319266	ENSMUST00000161235.2	-859	ENSMUSG00000079144	A130010J15Rik	RIKEN cDNA A130010J15 gene	-1.41212	4.21601	13.5072	0.000481297	0.0121961
chr5	45669171	45671415	2245	*	chr5_45669171_45671415	Promoter (<=1kb)	5	45669919	45700546	30628	1	54392	ENSMUST00000117396.2	0	ENSMUSG00000015880	Ncapg	non-SMC condensin I complex, subunit G	0.830066	5.90652	14.0326	0.000482095	0.0122052
chr2	172939241	172940744	1504	*	chr2_172939241_172940744	Promoter (<=1kb)	2	172868012	172940321	72310	2	12162	ENSMUST00000009143.7	0	ENSMUSG00000008999	Bmp7	bone morphogenetic protein 7	1.39404	4.33062	13.4963	0.000483623	0.0122319
chr2	132236737	132238068	1332	*	chr2_132236737_132238068	Distal Intergenic	2	132239492	132247654	8163	2	70612	ENSMUST00000110164.7	9586	ENSMUSG00000027341	Tmem230	transmembrane protein 230	-1.53385	3.6894	13.4943	0.000484035	0.0122319
chr1	111863552	111865199	1648	*	chr1_111863552_111865199	Promoter (<=1kb)	1	111858702	111864768	6067	2	319901	ENSMUST00000186365.1	0	ENSMUSG00000038702	Dsel	dermatan sulfate epimerase-like	0.846182	5.40363	13.4908	0.000484798	0.01224
chr6	82750681	82752498	1818	*	chr6_82750681_82752498	Intron (ENSMUST00000000642.10/15277, intron 2 of 17)	6	82760117	82772988	12872	2	15277	ENSMUST00000169270.1	20490	ENSMUSG00000000628	Hk2	hexokinase 2	-1.64312	3.8633	13.4863	0.000485759	0.0122413
chr1	85802443	85810216	7774	*	chr1_85802443_85810216	Intron (ENSMUST00000113360.7/12283, intron 1 of 8)	1	85794511	85850365	55855	1	12283	ENSMUST00000097666.3	7932	ENSMUSG00000036707	Cab39	calcium binding protein 39	-0.886875	5.90301	13.7058	0.000486234	0.0122413
chr8	14983341	14985044	1704	*	chr8_14983341_14985044	Exon (ENSMUST00000084207.11/234094, exon 26 of 29)	8	14990359	14991124	766	1	234094	ENSMUST00000162444.1	-5315	ENSMUSG00000071176	Arhgef10	Rho guanine nucleotide exchange factor (GEF) 10	-1.60497	3.90751	13.4838	0.000486287	0.0122413
chr19	17382532	17384034	1503	*	chr19_17382532_17384034	Distal Intergenic	19	17328669	17372844	44176	2	14537	ENSMUST00000236139.1	-9688	ENSMUSG00000038843	Gcnt1	glucosaminyl (N-acetyl) transferase 1, core 2	-1.7152	3.57908	13.4823	0.000486616	0.0122413
chr16	36470964	36472312	1349	*	chr16_36470964_36472312	Distal Intergenic	16	36450537	36455392	4856	2	20863	ENSMUST00000068182.2	-15572	ENSMUSG00000054905	Stfa3	stefin A3	-1.9241	3.57857	13.4797	0.000487178	0.0122444
chr2	14769342	14772049	2708	*	chr2_14769342_14772049	Intron (ENSMUST00000114723.8/12296, intron 2 of 13)	2	14763129	14961691	198563	1	12296	ENSMUST00000137746.7	6213	ENSMUSG00000057914	Cacnb2	calcium channel, voltage-dependent, beta 2 subunit	-1.00991	5.046	13.4724	0.000488742	0.0122681
chr7	73546066	73549419	3354	*	chr7_73546066_73549419	Exon (ENSMUST00000206776.1/ENSMUST00000206776.1, exon 2 of 4)	7	73539354	73541746	2393	2	244059	ENSMUST00000200492.1	-4320	ENSMUSG00000078671	Chd2	chromodomain helicase DNA binding protein 2	-0.744524	5.99084	13.4712	0.000489006	0.0122681
chr2	30256527	30261346	4820	*	chr2_30256527_30261346	Exon (ENSMUST00000113654.7/241296, exon 2 of 3)	2	30266203	30282148	15946	1	227696	ENSMUST00000154647.7	-4857	ENSMUSG00000079484	Phyhd1	phytanoyl-CoA dioxygenase domain containing 1	-0.728571	5.93627	13.4634	0.000490686	0.0122991
chr9	45254341	45256518	2178	*	chr9_45254341_45256518	3' UTR	9	45266643	45266707	65	2	102466803	ENSMUST00000183683.1	10189	ENSMUSG00000098361	Mir7086	microRNA 7086	-1.31975	4.73726	13.4592	0.000491593	0.0123107
chr11	76129949	76131422	1474	*	chr11_76129949_76131422	Intron (ENSMUST00000056601.10/68299, intron 7 of 21)	11	76121568	76138748	17181	2	68299	ENSMUST00000141773.7	7326	ENSMUSG00000017288	Vps53	VPS53 GARP complex subunit	-1.59675	3.68241	13.4566	0.000492161	0.0123111
chr11	69410640	69412047	1408	*	chr11_69410640_69412047	Promoter (1-2kb)	11	69398508	69413675	15168	2	216850	ENSMUST00000094077.4	1628	ENSMUSG00000018476	Kdm6b	KDM1 lysine (K)-specific demethylase 6B	0.86446	5.20774	13.454	0.000492725	0.0123111
chr1	44147277	44148479	1203	*	chr1_44147277_44148479	Promoter (<=1kb)	1	44147847	44181260	33414	1	22592	ENSMUST00000027214.3	0	ENSMUSG00000026048	Ercc5	excision repair cross-complementing rodent repair deficiency, complementation group 5	0.885886	5.11297	13.453	0.00049294	0.0123111
chr12	83537346	83539446	2101	*	chr12_83537346_83539446	Promoter (<=1kb)	12	83537467	83539831	2365	1	73828	ENSMUST00000221944.1	0	ENSMUSG00000021222	Dcaf4	DDB1 and CUL4 associated factor 4	1.18988	4.44433	13.4488	0.00049386	0.0123229
chr9	43104790	43107076	2287	*	chr9_43104790_43107076	Promoter (<=1kb)	9	42963842	43105987	142146	2	69632	ENSMUST00000165665.8	0	ENSMUSG00000059495	Arhgef12	Rho guanine nucleotide exchange factor (GEF) 12	0.782981	5.53841	13.4294	0.000498104	0.0124177
chr11	70648680	70651482	2803	*	chr11_70648680_70651482	Promoter (<=1kb)	11	70649122	70649532	411	1	70510	ENSMUST00000143313.1	0	ENSMUSG00000040746	Rnf167	ring finger protein 167	0.611403	6.43778	13.4188	0.000500437	0.0124646
chr2	18689186	18690610	1425	*	chr2_18689186_18690610	Distal Intergenic	2	18681107	18682856	1750	1	12151	ENSMUST00000147365.1	8079	ENSMUSG00000026739	Bmi1	Bmi1 polycomb ring finger oncogene	1.01273	4.91837	13.4038	0.000503776	0.0125365
chr5	122706829	122709377	2549	*	chr5_122706829_122709377	Promoter (<=1kb)	5	122707544	122729738	22195	1	18438	ENSMUST00000031429.13	0	ENSMUSG00000029470	P2rx4	purinergic receptor P2X, ligand-gated ion channel 4	0.735419	5.70997	13.3977	0.000505139	0.0125592
chr2	35661422	35663122	1701	*	chr2_35661422_35663122	Promoter (<=1kb)	2	35661541	35730994	69454	1	69601	ENSMUST00000112981.8	0	ENSMUSG00000026883	Dab2ip	disabled 2 interacting protein	1.11241	4.76614	13.3935	0.000506061	0.0125609
chr2	84422679	84424094	1416	*	chr2_84422679_84424094	Promoter (1-2kb)	2	84375295	84425266	49972	2	54598	ENSMUST00000151295.1	1172	ENSMUSG00000059588	Calcrl	calcitonin receptor-like	1.17952	4.80304	13.6745	0.000506218	0.0125609
chr9	121226551	121227559	1009	*	chr9_121226551_121227559	Intron (ENSMUST00000171923.7/209012, intron 17 of 36)	9	121156851	121257408	100558	2	209012	ENSMUST00000170237.7	29849	ENSMUSG00000040936	Ulk4	unc-51-like kinase 4	1.06102	4.84653	13.3878	0.000507346	0.0125609
chr8	81820768	81822644	1877	*	chr8_81820768_81822644	Intron (ENSMUST00000213285.1/234515, intron 8 of 24)	8	81844357	81952200	107844	1	234515	ENSMUST00000216387.1	-21713	ENSMUSG00000037940	Inpp4b	inositol polyphosphate-4-phosphatase, type II	-1.01199	4.97364	13.3878	0.000507349	0.0125609
chr6	143175403	143177945	2543	*	chr6_143175403_143177945	Intron (ENSMUST00000204947.2/75320, intron 1 of 7)	6	143167254	143232307	65054	1	75320	ENSMUST00000205256.1	8149	ENSMUSG00000030275	Etnk1	ethanolamine kinase 1	-0.874912	5.35611	13.387	0.000507537	0.0125609
chr17	25735492	25737095	1604	*	chr17_25735492_25737095	Promoter (<=1kb)	17	25736042	25748330	12289	1	328783	ENSMUST00000047098.6	0	ENSMUSG00000041062	Mslnl	mesothelin-like	1.15835	4.56219	13.3852	0.000507927	0.0125609
chr10	98914546	98916378	1833	*	chr10_98914546_98916378	Promoter (<=1kb)	10	98915152	99026143	110992	1	67972	ENSMUST00000020107.7	0	ENSMUSG00000019943	Atp2b1	ATPase, Ca++ transporting, plasma membrane 1	0.666275	6.04709	13.3711	0.000511109	0.0126283
chr11	97834751	97838296	3546	*	chr11_97834751_97838296	Promoter (1-2kb)	11	97833424	97834384	961	1	16796	ENSMUST00000107568.1	1327	ENSMUSG00000038366	Lasp1	LIM and SH3 protein 1	-0.978814	5.06611	13.3679	0.000511829	0.0126308
chr4	150241138	150244135	2998	*	chr4_150241138_150244135	Promoter (<=1kb)	4	150243486	150248873	5388	1	13806	ENSMUST00000080149.5	0	ENSMUSG00000063524	Eno1	enolase 1, alpha non-neuron	-0.902779	5.39446	13.3666	0.00051212	0.0126308
chr2	11656771	11658449	1679	*	chr2_11656771_11658449	Intron (ENSMUST00000028111.5/16184, intron 1 of 7)	2	11642849	11648768	5920	1	16184	ENSMUST00000150890.2	13922	ENSMUSG00000026770	Il2ra	interleukin 2 receptor, alpha chain	-1.31803	4.12176	13.3615	0.000513275	0.0126383
chr9	62355483	62359665	4183	*	chr9_62355483_62359665	Intron (ENSMUST00000138226.7/11737, intron 1 of 6)	9	62366938	62373676	6739	1	11737	ENSMUST00000136603.7	-7273	ENSMUSG00000032249	Anp32a	acidic (leucine-rich) nuclear phosphoprotein 32 family, member A	-1.05665	5.15324	13.3612	0.000513336	0.0126383
chr2	3050003	3050741	739	*	chr2_3050003_3050741	Distal Intergenic	2	3114224	3227250	113027	1	269233	ENSMUST00000072955.11	-63483	ENSMUSG00000050530	Fam171a1	family with sequence similarity 171, member A1	1.02456	5.14539	13.3552	0.000514708	0.0126608
chr3	97295836	97297960	2125	*	chr3_97295836_97297960	Promoter (<=1kb)	3	97216553	97297917	81365	2	77578	ENSMUST00000196586.1	0	ENSMUSG00000038256	Bcl9	B cell CLL/lymphoma 9	-0.869007	5.40332	13.3486	0.000516223	0.0126778
chr4	145219989	145225233	5245	*	chr4_145219989_145225233	Exon (ENSMUST00000030336.10/21938, exon 5 of 10)	4	145213463	145246870	33408	2	21938	ENSMUST00000030336.10	21637	ENSMUSG00000028599	Tnfrsf1b	tumor necrosis factor receptor superfamily, member 1b	-0.719803	6.14426	13.3482	0.000516313	0.0126778
chr14	70598916	70600477	1562	*	chr14_70598916_70600477	Promoter (<=1kb)	14	70583296	70599835	16540	2	239170	ENSMUST00000022690.9	0	ENSMUSG00000022095	Fhip2b	FHF complex subunit HOOK interacting protein 2B	0.717147	5.81722	13.3404	0.000518091	0.0127038
chr1	170867218	170869001	1784	*	chr1_170867218_170869001	Promoter (<=1kb)	1	170704674	170867771	163098	2	226641	ENSMUST00000027974.6	0	ENSMUSG00000026663	Atf6	activating transcription factor 6	0.937136	5.00862	13.3395	0.000518288	0.0127038
chr8	90908448	90910197	1750	*	chr8_90908448_90910197	Promoter (<=1kb)	8	90908614	90976950	68337	1	109151	ENSMUST00000211403.1	0	ENSMUSG00000056608	Chd9	chromodomain helicase DNA binding protein 9	0.786086	5.52779	13.3373	0.000518801	0.0127038
chr7	101670999	101672215	1217	*	chr7_101670999_101672215	Intron (ENSMUST00000137214.7/20480, intron 2 of 5)	7	101663776	101786890	123115	1	20480	ENSMUST00000150355.7	7223	ENSMUSG00000001829	Clpb	ClpB caseinolytic peptidase B	-1.46755	3.85908	13.3355	0.000519204	0.0127038
chr17	8408415	8409560	1146	*	chr17_8408415_8409560	Intron (ENSMUST00000234809.1/21331, intron 6 of 9)	17	8396629	8422728	26100	1	21331	ENSMUST00000169635.2	11786	ENSMUSG00000058159	T2	brachyury 2	1.48623	3.80237	13.3252	0.000521596	0.012751
chr1	171247697	171249321	1625	*	chr1_171247697_171249321	Promoter (<=1kb)	1	171234853	171247122	12270	2	226646	ENSMUST00000136976.6	-575	ENSMUSG00000013593	Ndufs2	NADH:ubiquinone oxidoreductase core subunit S2	-1.15717	4.47123	13.3225	0.000522206	0.0127547
chr16	97849487	97853394	3908	*	chr16_97849487_97853394	Promoter (<=1kb)	16	97791467	97851227	59761	2	114604	ENSMUST00000095849.9	0	ENSMUSG00000014039	Prdm15	PR domain containing 15	0.583337	6.65315	13.318	0.000523255	0.0127691
chr11	78131096	78134967	3872	*	chr11_78131096_78134967	Intron (ENSMUST00000073705.11/216971, intron 1 of 2)	11	78115606	78156700	41095	1	216971	ENSMUST00000155571.1	15490	ENSMUSG00000037750	Fam222b	family with sequence similarity 222, member B	-0.864676	5.49626	13.3121	0.00052461	0.0127909
chr16	13901521	13903348	1828	*	chr16_13901521_13903348	Promoter (<=1kb)	16	13903161	13949619	46459	1	93734	ENSMUST00000128757.7	0	ENSMUSG00000022679	Mpv17l	Mpv17 transgene, kidney disease mutant-like	0.744834	5.7238	13.3101	0.000525089	0.0127913
chr5	67844093	67848060	3968	*	chr5_67844093_67848060	Promoter (<=1kb)	5	67618140	67847370	229231	2	11980	ENSMUST00000135930.7	0	ENSMUSG00000037685	Atp8a1	ATPase, aminophospholipid transporter (APLT), class I, type 8A, member 1	0.602522	6.4624	13.3035	0.000526627	0.0128175
chr7	46847646	46849274	1629	*	chr7_46847646_46849274	Promoter (<=1kb)	7	46848987	46851346	2360	1	16828	ENSMUST00000210198.1	0	ENSMUSG00000063229	Ldha	lactate dehydrogenase A	-1.35068	4.66427	14.0854	0.000528141	0.0128431
chr1	171077818	171082229	4412	*	chr1_171077818_171082229	Exon (ENSMUST00000183613.1/ENSMUST00000183613.1, exon 1 of 1)	1	171057828	171064935	7108	2	14131	ENSMUST00000164179.1	-12883	ENSMUSG00000059498	Fcgr3	Fc receptor, IgG, low affinity III	0.855463	5.7837	13.4292	0.000529013	0.012853
chr10	96406411	96407961	1551	*	chr10_96406411_96407961	Distal Intergenic	10	96226207	96248708	22502	1	74881	ENSMUST00000218720.1	180204	ENSMUSG00000112762	4930459C07Rik	RIKEN cDNA 4930459C07 gene	-1.2922	4.53199	13.431	0.000529549	0.0128548
chr4	126162518	126163943	1426	*	chr4_126162518_126163943	Promoter (<=1kb)	4	126150602	126162626	12025	2	66938	ENSMUST00000094760.8	0	ENSMUSG00000073758	Sh3d21	SH3 domain containing 21	-1.00713	4.8986	13.2824	0.000531555	0.0128922
chr1	134075127	134077041	1915	*	chr1_134075127_134077041	Promoter (2-3kb)	1	134075170	134079120	3951	2	12227	ENSMUST00000020692.6	2079	ENSMUSG00000020423	Btg2	BTG anti-proliferation factor 2	-1.03231	5.05651	13.2901	0.00053206	0.0128931
chr4	130921863	130923302	1440	*	chr4_130921863_130923302	Intron (ENSMUST00000151698.7/16792, intron 1 of 7)	4	130915949	130935078	19130	1	16792	ENSMUST00000030316.6	5914	ENSMUSG00000028581	Laptm5	lysosomal-associated protein transmembrane 5	-1.22499	4.6844	13.2722	0.000533983	0.0129285
chr1	170136363	170137682	1320	*	chr1_170136363_170137682	Distal Intergenic	1	170142034	170143713	1680	2	107652	ENSMUST00000161492.1	6031	ENSMUSG00000026670	Uap1	UDP-N-acetylglucosamine pyrophosphorylase 1	1.19668	4.16041	13.2622	0.000536346	0.0129743
chr1	91067133	91070305	3173	*	chr1_91067133_91070305	Exon (ENSMUST00000189505.6/16978, exon 2 of 13)	1	91053586	91128287	74702	1	16978	ENSMUST00000189617.2	13547	ENSMUSG00000026305	Lrrfip1	leucine rich repeat (in FLII) interacting protein 1	-0.947935	5.3296	13.2311	0.00054378	0.0131427
chr9	41152316	41159356	7041	*	chr9_41152316_41159356	Promoter (<=1kb)	9	41011098	41158062	146965	2	72828	ENSMUST00000044155.14	0	ENSMUSG00000032020	Ubash3b	ubiquitin associated and SH3 domain containing, B	-0.626236	7.09137	13.5387	0.000544989	0.0131604
chr18	14681558	14683574	2017	*	chr18_14681558_14683574	Promoter (<=1kb)	18	14624198	14682766	58569	2	268996	ENSMUST00000040964.12	0	ENSMUSG00000037013	Ss18	SS18, nBAF chromatin remodeling complex subunit	0.625436	6.2006	13.2177	0.000547003	0.0131976
chr15	100620629	100622480	1852	*	chr15_100620629_100622480	3' UTR	15	100616332	100616976	645	1	23994	ENSMUST00000230384.1	4297	ENSMUSG00000000346	Dazap2	DAZ associated protein 2	-1.21442	4.33811	13.2128	0.000548194	0.0132
chr11	61265646	61267820	2175	*	chr11_61265646_61267820	Promoter (<=1kb)	11	61223417	61267185	43769	2	11671	ENSMUST00000066277.9	0	ENSMUSG00000010025	Aldh3a2	aldehyde dehydrogenase family 3, subfamily A2	0.697603	5.87802	13.2121	0.000548379	0.0132
chr11	97132887	97138355	5469	*	chr11_97132887_97138355	3' UTR	11	97146364	97146419	56	2	102466822	ENSMUST00000183796.1	8064	ENSMUSG00000099286	Mir7235	microRNA 7235	-0.743471	6.18824	13.2109	0.000548666	0.0132
chr12	84778374	84779850	1477	*	chr12_84778374_84779850	Distal Intergenic	12	84773697	84775088	1392	1	74316	ENSMUST00000220726.1	4677	ENSMUSG00000021241	Isca2	iron-sulfur cluster assembly 2	-1.64682	3.75374	13.2095	0.000549007	0.0132
chr8	123936588	123938290	1703	*	chr8_123936588_123938290	Exon (ENSMUST00000044795.7/234865, exon 6 of 26)	8	123919836	123949255	29420	2	234865	ENSMUST00000212133.1	10965	ENSMUSG00000039509	Nup133	nucleoporin 133	1.25533	4.32667	13.1961	0.000552279	0.0132671
chr17	28699333	28701012	1680	*	chr17_28699333_28701012	Intron (ENSMUST00000004990.13/26416, intron 1 of 11)	17	28692568	28748404	55837	1	26416	ENSMUST00000114752.2	6765	ENSMUSG00000053436	Mapk14	mitogen-activated protein kinase 14	-1.3031	4.04966	13.1932	0.000552978	0.0132724
chr4	154010325	154015344	5020	*	chr4_154010325_154015344	Promoter (<=1kb)	4	154011731	154021513	9783	1	72946	ENSMUST00000169622.7	0	ENSMUSG00000029028	Lrrc47	leucine rich repeat containing 47	0.619273	6.46633	13.1912	0.000553482	0.013273
chr4	152075231	152077187	1957	*	chr4_152075231_152077187	Promoter (<=1kb)	4	152076383	152114839	38457	1	269608	ENSMUST00000239025.1	0	ENSMUSG00000039713	Plekhg5	pleckstrin homology domain containing, family G (with RhoGef domain) member 5	1.66103	3.65471	13.1867	0.000554585	0.0132828
chr7	45065914	45067068	1155	*	chr7_45065914_45067068	Intron (ENSMUST00000107829.8/66394, intron 1 of 8)	7	45054538	45062677	8140	2	65116	ENSMUST00000211014.1	-3237	ENSMUSG00000007837	Prrg2	proline-rich Gla (G-carboxyglutamic acid) polypeptide 2	-1.8751	3.58845	13.1856	0.000554846	0.0132828
chr3	122245255	122247891	2637	*	chr3_122245255_122247891	Promoter (<=1kb)	3	122245557	122270732	25176	1	14630	ENSMUST00000029769.13	0	ENSMUSG00000028124	Gclm	glutamate-cysteine ligase, modifier subunit	0.756871	5.67143	13.1699	0.000558735	0.0133643
chr1	9698255	9700857	2603	*	chr1_9698255_9700857	Promoter (<=1kb)	1	9667415	9700209	32795	2	17864	ENSMUST00000088658.10	0	ENSMUSG00000025912	Mybl1	myeloblastosis oncogene-like 1	0.817098	5.55199	13.1601	0.000561165	0.0134109
chr1	184032980	184037809	4830	*	chr1_184032980_184037809	Promoter (<=1kb)	1	184034381	184075636	41256	1	63953	ENSMUST00000048655.7	0	ENSMUSG00000039384	Dusp10	dual specificity phosphatase 10	0.548688	6.99196	13.1487	0.000564002	0.013465
chr17	25660738	25662178	1441	*	chr17_25660738_25662178	Intron (ENSMUST00000063344.14/76483, intron 10 of 10)	17	25717171	25719406	2236	1	64337	ENSMUST00000172002.7	-54993	ENSMUSG00000025739	Gng13	guanine nucleotide binding protein (G protein), gamma 13	1.40333	3.89357	13.1471	0.0005644	0.013465
chr10	58221287	58222241	955	*	chr10_58221287_58222241	Distal Intergenic	10	58230651	58232675	2025	2	664783	ENSMUST00000176875.3	10434	ENSMUSG00000075046	Dux	double homeobox	1.25381	4.52229	13.1279	0.000569244	0.0135689
chr17	36014457	36018627	4171	*	chr17_36014457_36018627	Promoter (1-2kb)	17	36006269	36020525	14257	2	15042	ENSMUST00000174063.1	1898	ENSMUSG00000053835	H2-T24	histocompatibility 2, T region locus 24	-0.97964	5.29565	13.125	0.00056998	0.0135747
chr2	152120079	152121388	1310	*	chr2_152120079_152121388	Distal Intergenic	2	152105524	152111376	5853	1	76650	ENSMUST00000041500.7	14555	ENSMUSG00000032802	Srxn1	sulfiredoxin 1 homolog (S. cerevisiae)	1.71678	3.55952	13.1274	0.000571799	0.0135952
chr15	80024476	80026427	1952	*	chr15_80024476_80026427	Intron (ENSMUST00000230187.1/ENSMUST00000230187.1, intron 1 of 4)	15	80002391	80014977	12587	2	18591	ENSMUST00000229168.1	-9499	ENSMUSG00000000489	Pdgfb	platelet derived growth factor, B polypeptide	-0.840339	5.53513	13.1177	0.000571821	0.0135952
chr11	87745076	87746793	1718	*	chr11_87745076_87746793	Distal Intergenic	11	87737553	87743623	6071	1	20922	ENSMUST00000141169.1	7523	ENSMUSG00000020485	Supt4a	SPT4A, DSIF elongation factor subunit	0.660806	6.39447	13.2833	0.000573066	0.0136131
chr9	57987190	57989557	2368	*	chr9_57987190_57989557	Distal Intergenic	9	57998041	58007451	9411	1	13070	ENSMUST00000181289.1	-8484	ENSMUSG00000032323	Cyp11a1	cytochrome P450, family 11, subfamily a, polypeptide 1	-1.22737	4.40891	13.11	0.000573776	0.0136183
chr9	54698749	54700677	1929	*	chr9_54698749_54700677	Promoter (<=1kb)	9	54698873	54714761	15889	1	58233	ENSMUST00000120452.7	0	ENSMUSG00000032285	Dnaja4	DnaJ heat shock protein family (Hsp40) member A4	0.861499	5.20477	13.1032	0.000575505	0.0136477
chr9	110653806	110656178	2373	*	chr9_110653806_110656178	Promoter (<=1kb)	9	110624789	110654161	29373	2	235627	ENSMUST00000133191.7	0	ENSMUSG00000056724	Nbeal2	neurobeachin-like 2	0.740788	5.71301	13.094	0.000577878	0.0136923
chr18	3003835	3006968	3134	*	chr18_3003835_3006968	Distal Intergenic	18	3122492	3123412	921	2	100312476	ENSMUST00000165255.2	116444	ENSMUSG00000091539	Vmn1r238	vomeronasal 1 receptor, 238	0.696436	9.06549	15.4846	0.000579109	0.0137048
chr3	95637050	95638263	1214	*	chr3_95637050_95638263	Distal Intergenic	3	95625026	95627534	2509	1	56205	ENSMUST00000197050.1	12024	ENSMUSG00000038619	Ensa	endosulfine alpha	-0.983061	4.96337	13.0881	0.000579395	0.0137048
chr3	95013939	95017175	3237	*	chr3_95013939_95017175	Promoter (<=1kb)	3	95006702	95015238	8537	2	78266	ENSMUST00000019482.7	0	ENSMUSG00000019338	Zfp687	zinc finger protein 687	0.609788	6.65228	13.1184	0.000581544	0.0137439
chr14	31828572	31831056	2485	*	chr14_31828572_31831056	Promoter (<=1kb)	14	31698768	31830651	131884	2	105522	ENSMUST00000014640.8	0	ENSMUSG00000014496	Ankrd28	ankyrin repeat domain 28	0.692997	5.92008	13.0737	0.000583116	0.0137693
chr7	75655531	75657083	1553	*	chr7_75655531_75657083	Intron (ENSMUST00000166315.6/75547, intron 8 of 36)	7	75644185	75677330	33146	1	75547	ENSMUST00000209040.1	11346	ENSMUSG00000066406	Akap13	A kinase (PRKA) anchor protein 13	0.759903	5.59839	13.0717	0.000583629	0.0137697
chr17	84319863	84321230	1368	*	chr17_84319863_84321230	Intron (ENSMUST00000047524.9/240174, intron 28 of 37)	17	84309626	84313679	4054	2	240174	ENSMUST00000235126.1	-6184	ENSMUSG00000024251	Thada	thyroid adenoma associated	-1.30253	3.95469	13.0628	0.000585925	0.0138121
chr12	113049405	113052781	3377	*	chr12_113049405_113052781	3' UTR	12	113062205	113074386	12182	1	217893	ENSMUST00000220715.1	-9424	ENSMUSG00000021143	Pacs2	phosphofurin acidic cluster sorting protein 2	-0.782498	5.67935	13.0554	0.000587865	0.0138461
chr19	46760632	46763229	2598	*	chr19_46760632_46763229	Promoter (<=1kb)	19	46761596	46880192	118597	1	94219	ENSMUST00000099373.11	0	ENSMUSG00000064105	Cnnm2	cyclin M2	0.703181	5.91991	13.0359	0.000592995	0.013955
chr12	17743896	17748518	4623	*	chr12_17743896_17748518	Intron (ENSMUST00000071858.4/53602, intron 1 of 3)	12	17728226	17791126	62901	1	53602	ENSMUST00000222944.1	15670	ENSMUSG00000071379	Hpcal1	hippocalcin-like 1	-0.792414	5.88217	13.0312	0.000594224	0.0139574
chr5	113901205	113904366	3162	*	chr5_113901205_113904366	Exon (ENSMUST00000200487.1/ENSMUST00000200487.1, exon 1 of 1)	5	113877063	113908645	31583	2	23790	ENSMUST00000171630.1	4279	ENSMUSG00000004530	Coro1c	coronin, actin binding protein 1C	-0.893291	5.45352	13.0301	0.000594522	0.0139574
chr11	44519273	44520743	1471	*	chr11_44519273_44520743	Promoter (<=1kb)	11	44519442	44554977	35536	1	74315	ENSMUST00000101327.2	0	ENSMUSG00000019189	Rnf145	ring finger protein 145	0.740544	5.57601	13.0298	0.000594607	0.0139574
chr6	83052413	83057471	5059	*	chr6_83052413_83057471	Promoter (<=1kb)	6	83054521	83057808	3288	1	11993	ENSMUST00000092618.8	0	ENSMUSG00000068328	Aup1	ancient ubiquitous protein 1	0.549572	6.92244	13.0256	0.000595694	0.0139711
chr6	91191160	91192817	1658	*	chr6_91191160_91192817	Distal Intergenic	6	91171764	91173283	1520	1	232232	ENSMUST00000134154.1	19396	ENSMUSG00000034245	Hdac11	histone deacetylase 11	1.42458	3.888	13.0159	0.000598293	0.0140167
chr12	107949991	107952040	2050	*	chr12_107949991_107952040	Intron (ENSMUST00000066060.10/58208, intron 3 of 3)	12	107915222	108003414	88193	2	58208	ENSMUST00000109887.7	51374	ENSMUSG00000048251	Bcl11b	B cell leukemia/lymphoma 11B	-1.3364	4.29764	13.0145	0.00059865	0.0140167
chr15	59648318	59652351	4034	*	chr15_59648318_59652351	Promoter (<=1kb)	15	59648350	59657099	8750	1	211770	ENSMUST00000067543.7	0	ENSMUSG00000032501	Trib1	tribbles pseudokinase 1	0.566944	6.84214	13.0068	0.00060071	0.0140531
chr7	68296680	68298342	1663	*	chr7_68296680_68298342	Promoter (1-2kb)	7	68300113	68363087	62975	1	434197	ENSMUST00000098378.8	-1771	ENSMUSG00000074071	Fam169b	family with sequence similarity 169, member B	-1.29943	4.67154	13.2388	0.000604455	0.0141288
chr2	174612034	174616542	4509	*	chr2_174612034_174616542	Distal Intergenic	2	174643534	174710832	67299	1	100043757	ENSMUST00000059452.5	-26992	ENSMUSG00000050600	Zfp831	zinc finger protein 831	-0.613791	6.55866	12.9875	0.000605889	0.0141504
chr19	32755409	32757354	1946	*	chr19_32755409_32757354	Promoter (<=1kb)	19	32757497	32826160	68664	1	19211	ENSMUST00000013807.7	-143	ENSMUSG00000013663	Pten	phosphatase and tensin homolog	0.802077	5.52625	12.9882	0.00060823	0.014193
chr6	82753765	82755315	1551	*	chr6_82753765_82755315	Intron (ENSMUST00000000642.10/15277, intron 2 of 17)	6	82760117	82772988	12872	2	15277	ENSMUST00000169270.1	17673	ENSMUSG00000000628	Hk2	hexokinase 2	-1.57427	4.17879	13.1169	0.000610686	0.0142262
chr6	82762825	82765892	3068	*	chr6_82762825_82765892	Exon (ENSMUST00000168990.1/ENSMUST00000168990.1, exon 1 of 2)	6	82760117	82772988	12872	2	15277	ENSMUST00000169270.1	7096	ENSMUSG00000000628	Hk2	hexokinase 2	-1.19852	4.71918	12.9697	0.000610696	0.0142262
chr2	181482862	181484822	1961	*	chr2_181482862_181484822	Distal Intergenic	2	181493206	181494980	1775	1	241850	ENSMUST00000069649.8	-8384	ENSMUSG00000055882	Abhd16b	abhydrolase domain containing 16B	0.737703	5.70799	12.9652	0.000611943	0.0142262
chr16	91537802	91539028	1227	*	chr16_91537802_91539028	Distal Intergenic	16	91547072	91565623	18552	1	15980	ENSMUST00000023687.8	-8044	ENSMUSG00000022965	Ifngr2	interferon gamma receptor 2	-1.23145	4.3012	12.9639	0.000612291	0.0142262
chr10	85643863	85646025	2163	*	chr10_85643863_85646025	Promoter (<=1kb)	10	85645203	85660292	15090	1	74007	ENSMUST00000156123.1	0	ENSMUSG00000020042	Abtb3	ankyrin repeat and BTB domain containing 3	1.23577	4.28208	12.9623	0.000612726	0.0142262
chr6	146500089	146502910	2822	*	chr6_146500089_146502910	Promoter (<=1kb)	6	146108299	146502178	393880	2	16439	ENSMUST00000079573.12	0	ENSMUSG00000030287	Itpr2	inositol 1,4,5-triphosphate receptor 2	0.599249	6.48307	12.9623	0.000612729	0.0142262
chr2	155248276	155250420	2145	*	chr2_155248276_155250420	3' UTR	2	155236811	155250080	13270	1	67068	ENSMUST00000135831.1	11465	ENSMUSG00000047459	Dynlrb1	dynein light chain roadblock-type 1	-1.11135	4.70108	12.9462	0.000617137	0.0143166
chr1	181014625	181016301	1677	*	chr1_181014625_181016301	Promoter (1-2kb)	1	180989554	181017569	28016	2	13849	ENSMUST00000036928.11	1268	ENSMUSG00000038776	Ephx1	epoxide hydrolase 1, microsomal	-0.94288	5.32339	13.0687	0.000618985	0.0143474
chr9	108145359	108147202	1844	*	chr9_108145359_108147202	Intron (ENSMUST00000035208.13/12217, intron 1 of 11)	9	108137328	108137715	388	1	76873	ENSMUST00000195536.1	8031	ENSMUSG00000102224	4930447F24Rik	RIKEN cDNA 4930447F24 gene	-1.07711	4.78029	12.9355	0.000620075	0.0143607
chr3	106549175	106552799	3625	*	chr3_106549175_106552799	Promoter (1-2kb)	3	106547881	106570785	22905	1	67171	ENSMUST00000151465.1	1294	ENSMUSG00000027900	Dram2	DNA-damage regulated autophagy modulator 2	-0.768486	5.72911	12.9307	0.000621408	0.0143795
chr2	71861941	71863292	1352	*	chr2_71861941_71863292	Distal Intergenic	2	71873224	71903858	30635	1	228026	ENSMUST00000006669.5	-9932	ENSMUSG00000006494	Pdk1	pyruvate dehydrogenase kinase, isoenzyme 1	-2.34201	3.04926	12.9281	0.000622118	0.014384
chr17	46554526	46556926	2401	*	chr17_46554526_46556926	Promoter (<=1kb)	17	46548329	46556175	7847	2	20807	ENSMUST00000015749.6	0	ENSMUSG00000015605	Srf	serum response factor	0.589906	6.52853	12.9154	0.000625663	0.0144318
chr6	108776622	108778897	2276	*	chr6_108776622_108778897	Distal Intergenic	6	108783099	108825278	42180	1	67166	ENSMUST00000032196.8	-4202	ENSMUSG00000030105	Arl8b	ADP-ribosylation factor-like 8B	-1.45066	4.029	12.9151	0.000625729	0.0144318
chr4	46550338	46553064	2727	*	chr4_46550338_46553064	Exon (ENSMUST00000030021.13/107684, exon 4 of 13)	4	46541316	46542802	1487	2	107684	ENSMUST00000129121.1	-7536	ENSMUSG00000028337	Coro2a	coronin, actin binding protein 2A	-1.21152	4.3746	12.9151	0.000625748	0.0144318
chr18	24020214	24022446	2233	*	chr18_24020214_24022446	Promoter (<=1kb)	18	24009702	24020810	11109	2	59057	ENSMUST00000066497.11	0	ENSMUSG00000051469	Zfp24	zinc finger protein 24	0.769286	5.67719	12.9098	0.000627216	0.0144536
chr19	4614189	4616730	2542	*	chr19_4614189_4616730	Promoter (<=1kb)	19	4611785	4615667	3883	2	225875	ENSMUST00000113822.2	0	ENSMUSG00000045045	Lrfn4	leucine rich repeat and fibronectin type III domain containing 4	0.887225	5.15016	12.8896	0.000632873	0.0145718
chr11	57671923	57675656	3734	*	chr11_57671923_57675656	Intron (ENSMUST00000066987.13/171212, intron 1 of 11)	11	57623698	57649494	25797	2	78762	ENSMUST00000142486.1	-22429	ENSMUSG00000085719	4933424L21Rik	RIKEN cDNA 4933424L21 gene	-1.17291	4.6506	12.8833	0.000634674	0.0145956
chr10	53377791	53380509	2719	*	chr10_53377791_53380509	Promoter (<=1kb)	10	53273443	53379947	106505	2	100038725	ENSMUST00000220443.1	0	ENSMUSG00000038594	Cep85l	centrosomal protein 85-like	0.67216	6.06482	12.8806	0.000635422	0.0145956
chr8	110666783	110669682	2900	*	chr8_110666783_110669682	Intron (ENSMUST00000213003.1/234729, intron 12 of 18)	8	110645580	110712946	67367	1	234729	ENSMUST00000213015.1	21203	ENSMUSG00000010936	Vac14	Vac14 homolog (S. cerevisiae)	0.949322	4.997	12.8804	0.000635484	0.0145956
chr5	136682848	136683857	1010	*	chr5_136682848_136683857	Distal Intergenic	5	136693146	136701094	7949	1	59310	ENSMUST00000196068.4	-9289	ENSMUSG00000005474	Myl10	myosin, light chain 10, regulatory	-1.45662	3.95009	12.8693	0.00063865	0.0146562
chr4	34550018	34551844	1827	*	chr4_34550018_34551844	Promoter (<=1kb)	4	34550937	34566908	15972	1	433693	ENSMUST00000084299.5	0	ENSMUSG00000028291	Akirin2	akirin 2	0.703227	5.75806	12.8646	0.00063998	0.014661
chr5	144768147	144769887	1741	*	chr5_144768147_144769887	Promoter (<=1kb)	5	144768544	144777128	8585	1	100683	ENSMUST00000128550.7	0	ENSMUSG00000045482	Trrap	transformation/transcription domain-associated protein	0.74398	5.62957	12.8628	0.000640493	0.014661
chr4	149693297	149694277	981	*	chr4_149693297_149694277	Intron (ENSMUST00000038859.13/18707, intron 1 of 23)	4	149660184	149698552	38369	2	18707	ENSMUST00000134534.7	4275	ENSMUSG00000039936	Pik3cd	phosphatidylinositol-4,5-bisphosphate 3-kinase catalytic subunit delta	-1.36171	4.24866	12.8623	0.000640636	0.014661
chr5	135961151	135963952	2802	*	chr5_135961151_135963952	Promoter (<=1kb)	5	135960224	135962327	2104	2	109267	ENSMUST00000054895.3	0	ENSMUSG00000029699	Ssc4d	scavenger receptor cysteine rich family, 4 domains	0.638533	6.28743	12.8611	0.000640978	0.014661
chr5	142411836	142418475	6640	*	chr5_142411836_142418475	Intron (ENSMUST00000198422.1/17425, intron 1 of 1)	5	142401500	142462011	60512	1	17425	ENSMUST00000072837.6	10336	ENSMUSG00000056493	Foxk1	forkhead box K1	-0.669829	6.22676	12.8532	0.000643235	0.0147005
chr18	40307585	40309013	1429	*	chr18_40307585_40309013	Intron (ENSMUST00000236889.1/383348, intron 2 of 2)	18	40258803	40531006	272204	1	383348	ENSMUST00000235241.1	48782	ENSMUSG00000051401	Kctd16	potassium channel tetramerisation domain containing 16	0.603953	7.1436	12.9774	0.000649004	0.014815
chr19	61199519	61199957	439	*	chr19_61199519_61199957	Distal Intergenic	19	61174686	61176309	1624	2	633057	ENSMUST00000180168.1	-23210	ENSMUSG00000094649	Gm7102	predicted gene 7102	0.704098	5.89912	12.8321	0.000649313	0.014815
chr7	127470898	127473680	2783	*	chr7_127470898_127473680	Promoter (<=1kb)	7	127471019	127473854	2836	1	233895	ENSMUST00000133817.7	0	ENSMUSG00000030822	Prr14	proline rich 14	0.62366	6.47537	12.8297	0.00065269	0.0148769
chr8	25804128	25805870	1743	*	chr8_25804128_25805870	Promoter (<=1kb)	8	25806555	25811221	4667	1	20845	ENSMUST00000210565.1	-685	ENSMUSG00000031574	Star	steroidogenic acute regulatory protein	-1.51346	3.69067	12.8191	0.000653097	0.0148769
chr17	25614480	25618248	3769	*	chr17_25614480_25618248	Intron (ENSMUST00000141606.2/76483, intron 4 of 9)	17	25579320	25630682	51363	1	76483	ENSMUST00000156868.1	35160	ENSMUSG00000002279	Lmf1	lipase maturation factor 1	0.97342	4.9859	12.8086	0.000656158	0.0149343
chr16	94576211	94577765	1555	*	chr16_94576211_94577765	Intron (ENSMUST00000119878.7/13548, intron 1 of 11)	16	94570907	94695517	124611	1	13548	ENSMUST00000023614.4	5304	ENSMUSG00000022897	Dyrk1a	dual-specificity tyrosine-(Y)-phosphorylation regulated kinase 1a	-1.49105	3.96087	12.8044	0.00065739	0.0149403
chr11	121235695	121237942	2248	*	chr11_121235695_121237942	Promoter (<=1kb)	11	121237253	121255856	18604	1	67608	ENSMUST00000103015.3	0	ENSMUSG00000000056	Narf	nuclear prelamin A recognition factor	0.640139	6.19777	12.8041	0.000657499	0.0149403
chr3	83985369	83990793	5425	*	chr3_83985369_83990793	Intron (ENSMUST00000191758.5/229473, intron 3 of 34)	3	83921365	83968228	46864	2	229473	ENSMUST00000194432.5	-17141	ENSMUSG00000033767	Tmem131l	transmembrane 131 like	-0.696194	6.14683	12.8012	0.000658344	0.0149473
chr11	77413500	77415106	1607	*	chr11_77413500_77415106	Exon (ENSMUST00000127890.8/237860, exon 5 of 5)	11	77462411	77470484	8074	1	216961	ENSMUST00000102493.7	-47305	ENSMUSG00000020836	Coro6	coronin 6	-1.94914	3.48483	12.7981	0.000659249	0.0149556
chr18	12949068	12949566	499	*	chr18_12949068_12949566	Distal Intergenic	18	12955852	12984312	28461	1	16210	ENSMUST00000234763.1	-6286	ENSMUSG00000024423	Impact	impact, RWD domain protein	0.798835	5.75695	12.8387	0.000661591	0.0149861
chr16	84703195	84708373	5179	*	chr16_84703195_84708373	Promoter (<=1kb)	16	84703167	84715245	12079	1	100653389	ENSMUST00000185662.6	28	ENSMUSG00000097418	Mir155hg	Mir155 host gene (non-protein coding)	0.499157	7.58944	12.7877	0.00066231	0.0149861
chr9	114389616	114391431	1816	*	chr9_114389616_114391431	Promoter (<=1kb)	9	114375134	114390675	15542	2	56693	ENSMUST00000084881.4	0	ENSMUSG00000032431	Crtap	cartilage associated protein	0.898523	5.29456	12.9141	0.000662323	0.0149861
chr8	94868136	94871922	3787	*	chr8_94868136_94871922	Promoter (<=1kb)	8	94863828	94871204	7377	2	114255	ENSMUST00000212810.1	0	ENSMUSG00000040631	Dok4	docking protein 4	-0.833301	5.52083	12.7862	0.000662759	0.0149861
chr8	71829914	71835552	5639	*	chr8_71829914_71835552	Exon (ENSMUST00000212931.1/ENSMUST00000212931.1, exon 6 of 10)	8	71882019	71895727	13709	1	236193	ENSMUST00000188685.6	-46467	ENSMUSG00000056019	Zfp709	zinc finger protein 709	0.632938	6.33029	12.7808	0.000664373	0.0150104
chr1	60893238	60894567	1330	*	chr1_60893238_60894567	Exon (ENSMUST00000124816.1/12477, exon 2 of 4)	1	60887000	60912716	25717	1	12477	ENSMUST00000124816.1	6238	ENSMUSG00000026011	Ctla4	cytotoxic T-lymphocyte-associated protein 4	-1.15373	4.45636	12.7771	0.000665452	0.0150225
chr10	60743286	60744691	1406	*	chr10_60743286_60744691	Intron (ENSMUST00000117513.7/71279, intron 2 of 5)	10	60712072	60752782	40711	2	71279	ENSMUST00000117513.7	8091	ENSMUSG00000020100	Slc29a3	solute carrier family 29 (nucleoside transporters), member 3	-1.64147	3.6357	12.7725	0.000666836	0.0150347
chr8	71251981	71255393	3413	*	chr8_71251981_71255393	Promoter (1-2kb)	8	71256038	71256653	616	2	76478	ENSMUST00000129455.1	1260	ENSMUSG00000035439	Haus8	4HAUS augmin-like complex, subunit 8	0.91803	5.19279	12.7717	0.00066708	0.0150347
chr10	95226954	95231523	4570	*	chr10_95226954_95231523	Intron (ENSMUST00000220279.1/12905, intron 1 of 1)	10	95120582	95145825	25244	2	628062	ENSMUST00000220248.1	-81129	ENSMUSG00000112481	Gm29684	predicted gene, 29684	-0.916114	5.37588	12.7778	0.000667618	0.0150347
chr12	86241642	86245046	3405	*	chr12_86241642_86245046	Promoter (<=1kb)	12	86241858	86291784	49927	1	70373	ENSMUST00000221368.1	0	ENSMUSG00000021254	Gpatch2l	G patch domain containing 2 like	0.64292	6.22073	12.7652	0.000668992	0.0150453
chr10	77368089	77370218	2130	*	chr10_77368089_77370218	Promoter (<=1kb)	10	77325790	77370241	44452	2	110532	ENSMUST00000155117.1	23	ENSMUSG00000020262	Adarb1	adenosine deaminase, RNA-specific, B1	-1.12606	4.58001	12.7646	0.000669174	0.0150453
chr10	86021310	86022883	1574	*	chr10_86021310_86022883	Promoter (<=1kb)	10	86021972	86051873	29902	1	69754	ENSMUST00000130320.7	0	ENSMUSG00000001786	Fbxo7	F-box protein 7	0.773696	5.57388	12.7587	0.000670938	0.0150607
chr11	100933359	100934641	1283	*	chr11_100933359_100934641	Intron (ENSMUST00000103114.7/20848, intron 1 of 23)	11	100888236	100939380	51145	2	20848	ENSMUST00000092671.11	4739	ENSMUSG00000004040	Stat3	signal transducer and activator of transcription 3	-1.21975	4.31382	12.7587	0.000670947	0.0150607
chr4	116044885	116046687	1803	*	chr4_116044885_116046687	Promoter (<=1kb)	4	116040069	116046960	6892	2	72181	ENSMUST00000136655.2	273	ENSMUSG00000028706	Nsun4	NOL1/NOP2/Sun domain family, member 4	-0.940771	5.12225	12.7519	0.00067298	0.0150927
chr6	100837214	100840352	3139	*	chr6_100837214_100840352	Intron (ENSMUST00000063854.6/232314, intron 2 of 8)	6	100833622	100869934	36313	1	232314	ENSMUST00000063854.6	3592	ENSMUSG00000052144	Ppp4r2	protein phosphatase 4, regulatory subunit 2	-1.19052	4.67999	12.7493	0.000673769	0.0150927
chr5	93269788	93271321	1534	*	chr5_93269788_93271321	Promoter (1-2kb)	5	93268708	93273485	4778	1	12452	ENSMUST00000149329.1	1080	ENSMUSG00000029385	Ccng2	cyclin G2	-1.27877	4.30338	12.7485	0.000674004	0.0150927
chr6	31398201	31399982	1782	*	chr6_31398201_31399982	Promoter (<=1kb)	6	31366885	31398773	31889	2	100503869	ENSMUST00000144232.7	0	NA	Mkln1os	muskelin 1, intracellular mediator containing kelch motifs, opposite strand	0.707786	5.94854	12.7404	0.00067647	0.0151244
chr11	68481362	68483131	1770	*	chr11_68481362_68483131	Intron (ENSMUST00000021283.7/320207, intron 5 of 18)	11	68475481	68493330	17850	1	320207	ENSMUST00000155887.1	5881	ENSMUSG00000020901	Pik3r5	phosphoinositide-3-kinase regulatory subunit 5	-1.76782	3.69272	12.7402	0.00067651	0.0151244
chr2	92267562	92268893	1332	*	chr2_92267562_92268893	Intron (ENSMUST00000044036.14/192285, intron 4 of 15)	2	92228479	92360430	131952	1	192285	ENSMUST00000159961.7	39083	ENSMUSG00000058318	Phf21a	PHD finger protein 21A	-1.82828	3.30023	12.7376	0.000677293	0.0151297
chr10	80788122	80793608	5487	*	chr10_80788122_80793608	Promoter (<=1kb)	10	80789063	80794347	5285	1	208266	ENSMUST00000149394.1	0	ENSMUSG00000061589	Dot1l	DOT1-like, histone H3 methyltransferase (S. cerevisiae)	0.703605	6.31896	12.7289	0.000682366	0.0152307
chr11	32011988	32014405	2418	*	chr11_32011988_32014405	Intron (ENSMUST00000109409.7/18197, intron 2 of 2)	11	32000502	32033414	32913	1	18197	ENSMUST00000093219.3	11486	ENSMUSG00000020297	Nsg2	neuron specific gene family member 2	-1.00075	4.9292	12.7151	0.000684141	0.0152552
chr11	98193313	98194929	1617	*	chr11_98193313_98194929	Promoter (<=1kb)	11	98152155	98193293	41139	2	19014	ENSMUST00000107545.8	-20	ENSMUSG00000018160	Med1	mediator complex subunit 1	0.825592	5.34817	12.7137	0.000684565	0.0152552
chr12	73616211	73618130	1920	*	chr12_73616211_73618130	Intron (ENSMUST00000221153.1/18755, intron 2 of 14)	12	73584843	73761542	176700	1	18755	ENSMUST00000119092.1	31368	ENSMUSG00000021108	Prkch	protein kinase C, eta	-1.27426	4.18608	12.7072	0.00068658	0.0152878
chr14	121923699	121925746	2048	*	chr14_121923699_121925746	Intron (ENSMUST00000039803.6/68889, intron 4 of 8)	14	121916203	121994450	78248	1	68889	ENSMUST00000227684.1	7496	ENSMUSG00000041765	Ubac2	ubiquitin associated domain containing 2	-1.49301	4.07727	12.7113	0.00068775	0.0152891
chr4	57298503	57302252	3750	*	chr4_57298503_57302252	Promoter (<=1kb)	4	57190841	57301837	110997	2	545622	ENSMUST00000075637.10	0	ENSMUSG00000038764	Ptpn3	protein tyrosine phosphatase, non-receptor type 3	0.625098	6.25697	12.7015	0.000688326	0.0152891
chr17	47517634	47519544	1911	*	chr17_47517634_47519544	Intron (ENSMUST00000182129.7/12445, intron 1 of 5)	17	47505241	47598649	93409	1	12445	ENSMUST00000182506.7	12393	ENSMUSG00000034165	Ccnd3	cyclin D3	-1.07421	4.86516	12.7005	0.000688628	0.0152891
chr13	103918318	103920699	2382	*	chr13_103918318_103920699	Promoter (<=1kb)	13	103818787	103920514	101728	2	59079	ENSMUST00000022222.11	0	ENSMUSG00000021709	Erbin	Erbb2 interacting protein	0.594323	6.49215	12.6998	0.00068884	0.0152891
chr9	42619465	42621935	2471	*	chr9_42619465_42621935	Intron (ENSMUST00000114865.7/110637, intron 11 of 20)	9	42449992	42507809	57818	2	272589	ENSMUST00000134374.1	-111656	ENSMUSG00000037287	Tbcel	tubulin folding cofactor E-like	1.63662	3.93352	13.267	0.000691076	0.0153264
chr9	13749163	13750657	1495	*	chr9_13749163_13750657	Promoter (<=1kb)	9	13749181	13806481	57301	1	77116	ENSMUST00000155679.7	0	ENSMUSG00000031918	Mtmr2	myotubularin related protein 2	0.777265	5.51279	12.6902	0.000691813	0.0153305
chr4	116507378	116508546	1169	*	chr4_116507378_116508546	Promoter (<=1kb)	4	116507549	116538235	30687	1	16351	ENSMUST00000106479.7	0	ENSMUSG00000028696	Ipp	IAP promoted placental gene	0.808311	5.3927	12.6836	0.000693848	0.015362
chr5	124439815	124441060	1246	*	chr5_124439815_124441060	Promoter (<=1kb)	5	124439930	124462308	22379	1	67956	ENSMUST00000059580.10	0	ENSMUSG00000049327	Kmt5a	lysine methyltransferase 5A	0.764225	5.57678	12.682	0.000694341	0.015362
chr5	121222247	121223838	1592	*	chr5_121222247_121223838	Promoter (2-3kb)	5	121220219	121368577	148359	1	269700	ENSMUST00000042614.12	2028	ENSMUSG00000042744	Hectd4	HECT domain E3 ubiquitin protein ligase 4	-1.78425	3.51424	12.6766	0.000696021	0.0153868
chr8	70384065	70390261	6197	*	chr8_70384065_70390261	3' UTR	8	70380160	70382065	1906	1	12845	ENSMUST00000212488.1	3905	ENSMUSG00000031849	Comp	cartilage oligomeric matrix protein	0.680599	6.17222	12.6592	0.000701482	0.0154952
chr6	85331814	85333617	1804	*	chr6_85331814_85333617	Promoter (<=1kb)	6	85213049	85333422	120374	2	94282	ENSMUST00000045846.11	0	ENSMUSG00000033720	Sfxn5	sideroflexin 5	0.810718	5.44186	12.6547	0.000702881	0.0155137
chr6	38349502	38351050	1549	*	chr6_38349502_38351050	Intron (ENSMUST00000114900.7/78781, intron 1 of 12)	6	38305286	38354273	48988	2	78781	ENSMUST00000114900.7	3223	ENSMUSG00000029826	Zc3hav1	zinc finger CCCH type, antiviral 1	-0.916449	5.05047	12.6454	0.000705808	0.0155616
chr6	97177550	97180579	3030	*	chr6_97177550_97180579	Promoter (<=1kb)	6	97152997	97179122	26126	2	232286	ENSMUST00000095664.5	0	ENSMUSG00000030059	Tmf1	TATA element modulatory factor 1	0.626664	6.40148	12.6443	0.000706174	0.0155616
chr2	168193902	168201820	7919	*	chr2_168193902_168201820	Intron (ENSMUST00000057793.10/11538, intron 2 of 4)	2	168184968	168206709	21742	2	11538	ENSMUST00000139984.7	4889	ENSMUSG00000051149	Adnp	activity-dependent neuroprotective protein	-0.67651	6.21923	12.6417	0.00070698	0.015567
chr11	101170127	101172147	2021	*	chr11_101170127_101172147	Promoter (<=1kb)	11	101162679	101170955	8277	2	217198	ENSMUST00000129895.7	0	ENSMUSG00000035172	Plekhh3	pleckstrin homology domain containing, family H (with MyTH4 domain) member 3	0.88345	5.1201	12.636	0.000708788	0.0155945
chr12	55154608	55155874	1267	*	chr12_55154608_55155874	Promoter (<=1kb)	12	55155104	55189573	34470	1	665155	ENSMUST00000110708.3	0	ENSMUSG00000112449	Srp54b	signal recognition particle 54B	0.698397	5.80033	12.6332	0.000709677	0.0156016
chr17	26588881	26591531	2651	*	chr17_26588881_26591531	Intron (ENSMUST00000167662.7/67458, intron 1 of 9)	17	26594876	26655352	60477	1	67458	ENSMUST00000235915.1	-3345	ENSMUSG00000001576	Ergic1	endoplasmic reticulum-golgi intermediate compartment (ERGIC) 1	-1.13067	4.6923	12.6313	0.000710295	0.0156028
chr10	76427375	76428894	1520	*	chr10_76427375_76428894	Exon (ENSMUST00000217838.1/18541, exon 9 of 42)	10	76351263	76416912	65650	2	18541	ENSMUST00000220395.1	-10463	ENSMUSG00000001151	Pcnt	pericentrin (kendrin)	1.30052	4.22765	12.6363	0.000711536	0.0156177
chr17	25919591	25921777	2187	*	chr17_25919591_25921777	Promoter (<=1kb)	17	25882114	25919642	37529	2	224624	ENSMUST00000179998.7	0	ENSMUSG00000025730	Rab40c	Rab40C, member RAS oncogene family	0.68555	5.84355	12.6198	0.000713961	0.0156586
chr14	61318476	61321203	2728	*	chr14_61318476_61321203	Promoter (<=1kb)	14	61294670	61318146	23477	2	67355	ENSMUST00000188538.1	-330	ENSMUSG00000101505	1700109G14Rik	RIKEN cDNA 1700109G14 gene	-1.56381	3.68123	12.6164	0.000715041	0.015666
chr4	135177213	135178721	1509	*	chr4_135177213_135178721	3' UTR	4	135154436	135155342	907	1	12399	ENSMUST00000127109.1	22777	ENSMUSG00000070691	Runx3	runt related transcription factor 3	-1.18399	4.31848	12.6143	0.000715698	0.015666
chr4	63399219	63407661	8443	*	chr4_63399219_63407661	Promoter (<=1kb)	4	63367125	63403354	36230	2	100182	ENSMUST00000035724.4	0	ENSMUSG00000039158	Akna	AT-hook transcription factor	0.47975	8.15772	12.6134	0.000715994	0.015666
chr1	13183623	13185683	2061	*	chr1_13183623_13185683	Exon (ENSMUST00000081713.10/17978, exon 7 of 22)	1	13148429	13151018	2590	2	17978	ENSMUST00000133232.1	-32605	ENSMUSG00000005886	Ncoa2	nuclear receptor coactivator 2	-1.27591	4.26678	12.608	0.000717733	0.0156916
chr12	83987340	83988631	1292	*	chr12_83987340_83988631	Promoter (<=1kb)	12	83987861	83993873	6013	1	171210	ENSMUST00000021649.7	0	ENSMUSG00000021226	Acot2	acyl-CoA thioesterase 2	0.761649	5.47479	12.6043	0.000718922	0.0157052
chr9	63962132	63965305	3174	*	chr9_63962132_63965305	Intron (ENSMUST00000041029.5/17130, intron 3 of 3)	9	63954009	64016987	62979	2	17130	ENSMUST00000144323.2	51682	ENSMUSG00000036867	Smad6	SMAD family member 6	1.04308	4.82269	12.6018	0.000719714	0.0157102
chr4	40824138	40826036	1899	*	chr4_40824138_40826036	Intron (ENSMUST00000030121.12/14595, intron 1 of 5)	4	40850056	40850138	83	2	100628614	ENSMUST00000177794.1	24102	ENSMUSG00000096377	Mir5123	microRNA 5123	-0.94057	5.07078	12.5928	0.000722633	0.0157615
chr7	79703142	79707853	4712	*	chr7_79703142_79707853	Exon (ENSMUST00000183846.7/16576, exon 8 of 19)	7	79698099	79714186	16088	2	16576	ENSMUST00000059836.12	6333	ENSMUSG00000050382	Kif7	kinesin family member 7	0.918436	5.38525	12.5906	0.000723349	0.0157647
chr17	35701670	35704189	2520	*	chr17_35701670_35704189	Promoter (<=1kb)	17	35681570	35702044	20475	2	12305	ENSMUST00000166980.8	0	ENSMUSG00000003534	Ddr1	discoidin domain receptor family, member 1	-0.952045	5.21778	12.5824	0.000726006	0.0158063
chr4	118245202	118247620	2419	*	chr4_118245202_118247620	Intron (ENSMUST00000049074.12/19268, intron 7 of 32)	4	118209005	118236445	27441	2	19268	ENSMUST00000150096.7	-8757	ENSMUSG00000033295	Ptprf	protein tyrosine phosphatase, receptor type, F	1.16886	4.56185	12.5812	0.000726399	0.0158063
chr17	87974667	87976138	1472	*	chr17_87974667_87976138	Promoter (<=1kb)	17	87975062	87990892	15831	1	17688	ENSMUST00000005503.4	0	ENSMUSG00000005370	Msh6	mutS homolog 6	0.814393	5.31042	12.5788	0.000727189	0.0158111
chr15	100043973	100046033	2061	*	chr15_100043973_100046033	Intron (ENSMUST00000100203.9/239667, intron 1 of 37)	15	100038664	100219473	180810	1	239667	ENSMUST00000100203.9	5309	ENSMUSG00000023026	Dip2b	disco interacting protein 2 homolog B	-1.3853	4.11828	12.5735	0.000728897	0.0158358
chr14	20794504	20796480	1977	*	chr14_20794504_20796480	Promoter (<=1kb)	14	20794239	20796560	2322	1	102631887	ENSMUST00000224276.1	265	ENSMUSG00000114241	Gm30108	predicted gene, 30108	-0.789421	5.51105	12.5706	0.000729874	0.0158446
chr5	142628349	142632295	3947	*	chr5_142628349_142632295	Promoter (<=1kb)	5	142629542	142670588	41047	1	74781	ENSMUST00000036872.15	0	ENSMUSG00000029578	Wipi2	WD repeat domain, phosphoinositide interacting 2	0.641596	6.18786	12.5683	0.000730602	0.015848
chr6	31159926	31161838	1913	*	chr6_31159926_31161838	Intron (ENSMUST00000229711.1/232685, intron 1 of 3)	6	31086538	31166516	79979	2	232685	ENSMUST00000229711.1	4678	ENSMUSG00000044471	Lncpint	long non-protein coding RNA, Trp53 induced transcript	-1.10337	4.8196	12.5548	0.000735031	0.0159226
chr12	111043872	111049882	6011	*	chr12_111043872_111049882	Intron (ENSMUST00000084968.13/217864, intron 2 of 11)	12	111039798	111113384	73587	1	217864	ENSMUST00000116388.3	4074	ENSMUSG00000037896	Rcor1	REST corepressor 1	-0.760117	5.93477	12.5544	0.000735188	0.0159226
chr15	99374316	99375809	1494	*	chr15_99374316_99375809	Distal Intergenic	15	99317225	99370482	53258	2	22379	ENSMUST00000088233.12	-3834	ENSMUSG00000023008	Fmnl3	formin-like 3	-1.48474	3.63008	12.5381	0.000740574	0.0160267
chr16	76225689	76229642	3954	*	chr16_76225689_76229642	Distal Intergenic	16	76294646	76323658	29013	2	268903	ENSMUST00000140483.1	94016	ENSMUSG00000048490	Nrip1	nuclear receptor interacting protein 1	-0.781516	5.81924	12.5323	0.000742497	0.0160558
chr11	118207294	118213450	6157	*	chr11_118207294_118213450	Promoter (<=1kb)	11	118164166	118212742	48577	2	19157	ENSMUST00000106302.8	0	ENSMUSG00000017132	Cyth1	cytohesin 1	-0.644261	6.48719	12.5217	0.000746036	0.0161197
chr15	100179928	100181912	1985	*	chr15_100179928_100181912	Exon (ENSMUST00000100203.9/239667, exon 21 of 38)	15	100198940	100200091	1152	1	239667	ENSMUST00000230619.1	-17028	ENSMUSG00000023026	Dip2b	disco interacting protein 2 homolog B	-0.882943	5.22092	12.5166	0.000747758	0.0161334
chr5	124181553	124183073	1521	*	chr5_124181553_124183073	Promoter (2-3kb)	5	124143606	124185118	41513	2	19679	ENSMUST00000161644.2	2045	ENSMUSG00000029406	Pitpnm2	phosphatidylinositol transfer protein, membrane-associated 2	-1.14361	4.52375	12.5163	0.000747833	0.0161334
chr3	60506230	60510723	4494	*	chr3_60506230_60510723	Intron (ENSMUST00000195724.5/56758, intron 2 of 2)	3	60501278	60629731	128454	1	56758	ENSMUST00000194069.5	4952	ENSMUSG00000027763	Mbnl1	muscleblind like splicing regulator 1	-0.69918	6.04808	12.5145	0.000748434	0.0161338
chr9	114385129	114388833	3705	*	chr9_114385129_114388833	Promoter (1-2kb)	9	114375134	114390675	15542	2	56693	ENSMUST00000084881.4	1842	ENSMUSG00000032431	Crtap	cartilage associated protein	-0.958118	5.04527	12.5071	0.000750935	0.0161751
chr1	167276096	167277730	1635	*	chr1_167276096_167277730	Intron (ENSMUST00000053686.8/80914, intron 1 of 6)	1	167229893	167284601	54709	2	80914	ENSMUST00000192269.2	6871	ENSMUSG00000026558	Uck2	uridine-cytidine kinase 2	-1.85405	3.68334	12.5049	0.000751673	0.0161785
chr5	140748431	140750680	2250	*	chr5_140748431_140750680	Promoter (<=1kb)	5	140749283	140761439	12157	1	231842	ENSMUST00000176035.1	0	ENSMUSG00000050022	Amz1	archaelysin family metallopeptidase 1	0.903705	5.11286	12.5029	0.000752363	0.0161808
chr4	152253308	152256662	3355	*	chr4_152253308_152256662	Intron (ENSMUST00000075363.9/70025, intron 7 of 8)	4	152274232	152285337	11106	1	100129	ENSMUST00000105650.7	-17570	ENSMUSG00000042804	Gpr153	G protein-coupled receptor 153	0.777848	5.55168	12.4938	0.000755435	0.0162342
chr7	18883596	18885781	2186	*	chr7_18883596_18885781	Promoter (<=1kb)	7	18884680	18890441	5762	1	21946	ENSMUST00000032573.7	0	ENSMUSG00000030413	Pglyrp1	peptidoglycan recognition protein 1	-1.06709	4.82508	12.4853	0.000758335	0.0162839
chr8	70211555	70213688	2134	*	chr8_70211555_70213688	Promoter (<=1kb)	8	70184340	70212256	27917	2	73095	ENSMUST00000063788.7	0	ENSMUSG00000002346	Slc25a42	solute carrier family 25, member 42	0.802399	6.15694	13.6952	0.000760777	0.0163175
chr14	54602097	54603968	1872	*	chr14_54602097_54603968	Promoter (2-3kb)	14	54583663	54605993	22331	2	74359	ENSMUST00000022786.5	2025	ENSMUSG00000022179	4931414P19Rik	RIKEN cDNA 4931414P19 gene	0.812445	5.26423	12.4772	0.000761075	0.0163175
chr6	125218718	125223141	4424	*	chr6_125218718_125223141	Promoter (<=1kb)	6	125218574	125221652	3079	1	22317	ENSMUST00000205223.1	144	ENSMUSG00000030337	Vamp1	vesicle-associated membrane protein 1	-0.722148	6.13523	12.4746	0.00076197	0.0163194
chr7	81570903	81572251	1349	*	chr7_81570903_81572251	Promoter (<=1kb)	7	81571266	81591848	20583	1	434204	ENSMUST00000207123.1	0	ENSMUSG00000045795	Whamm	WAS protein homolog associated with actin, golgi membranes and microtubules	0.720865	5.6927	12.4735	0.000762343	0.0163194
chr6	125107112	125110305	3194	*	chr6_125107112_125110305	Exon (ENSMUST00000112392.7/107932, exon 15 of 39)	6	125113541	125114621	1081	1	107932	ENSMUST00000138968.1	-3236	ENSMUSG00000063870	Chd4	chromodomain helicase DNA binding protein 4	-1.12618	4.65819	12.4667	0.000764694	0.0163571
chr11	46279022	46280868	1847	*	chr11_46279022_46280868	Exon (ENSMUST00000165599.8/76884, exon 6 of 31)	11	46196071	46270669	74599	2	76884	ENSMUST00000142017.1	-8353	ENSMUSG00000020340	Cyfip2	cytoplasmic FMR1 interacting protein 2	-1.74267	3.80061	12.4612	0.000766555	0.0163843
chr18	41861890	41863322	1433	*	chr18_41861890_41863322	Intron (ENSMUST00000235677.1/ENSMUST00000235677.1, intron 1 of 3)	18	41875696	41951194	75499	2	77619	ENSMUST00000070949.5	87872	ENSMUSG00000056671	Prelid2	PRELI domain containing 2	-1.68266	3.58079	12.4522	0.000769687	0.0164386
chr2	154790840	154793018	2179	*	chr2_154790840_154793018	Promoter (<=1kb)	2	154791096	154867245	76150	1	19383	ENSMUST00000109701.9	0	ENSMUSG00000027593	Raly	hnRNP-associated with lethal yellow	0.604874	6.3923	12.4428	0.000772933	0.0164952
chr7	109635002	109636690	1689	*	chr7_109635002_109636690	Intron (ENSMUST00000207745.1/76954, intron 1 of 3)	7	109523911	109617147	93237	2	76954	ENSMUST00000168005.7	-17855	ENSMUSG00000031024	Dennd2b	DENN domain containing 2B	-1.32844	4.12886	12.4929	0.000773819	0.0165014
chr4	107573042	107574864	1823	*	chr4_107573042_107574864	Intron (ENSMUST00000046005.8/230587, intron 4 of 10)	4	107581203	107627471	46269	1	230587	ENSMUST00000138211.7	-6339	ENSMUSG00000034762	Glis1	GLIS family zinc finger 1	1.25334	3.95467	12.435	0.000775644	0.0165174
chr6	97210736	97214115	3380	*	chr6_97210736_97214115	Promoter (<=1kb)	6	97210689	97233315	22627	1	65106	ENSMUST00000044681.6	47	ENSMUSG00000035199	Arl6ip5	ADP-ribosylation factor-like 6 interacting protein 5	0.583115	6.47492	12.4331	0.000776292	0.0165174
chr2	151571748	151574094	2347	*	chr2_151571748_151574094	Promoter (<=1kb)	2	151572622	151590005	17384	1	228765	ENSMUST00000028950.8	0	ENSMUSG00000027456	Sdcbp2	syndecan binding protein (syntenin) 2	-0.836079	5.38664	12.4329	0.000776359	0.0165174
chr3	127553311	127554933	1623	*	chr3_127553311_127554933	Promoter (<=1kb)	3	127536714	127553349	16636	2	28036	ENSMUST00000029588.9	0	ENSMUSG00000027968	Larp7	La ribonucleoprotein 7, transcriptional regulator	0.971609	4.82851	12.4294	0.000777611	0.0165314
chr5	29434621	29438352	3732	*	chr5_29434621_29438352	Promoter (<=1kb)	5	29434664	29457843	23180	1	433864	ENSMUST00000001611.10	0	ENSMUSG00000001569	Nom1	nucleolar protein with MIF4G domain 1	0.61263	6.36426	12.4262	0.000778708	0.016542
chr1	4859750	4861490	1741	*	chr1_4859750_4861490	Promoter (1-2kb)	1	4858038	4897909	39872	1	21399	ENSMUST00000165720.2	1712	ENSMUSG00000033813	Tcea1	transcription elongation factor A (SII) 1	1.05819	4.65417	12.4192	0.000781184	0.0165819
chr17	12316775	12319450	2676	*	chr17_12316775_12319450	Promoter (<=1kb)	17	12318853	12327250	8398	1	224523	ENSMUST00000181774.2	0	ENSMUSG00000097350	4732491K20Rik	RIKEN cDNA 4732491K20 gene	0.709779	5.80266	12.413	0.000783341	0.0166053
chr2	164070319	164071440	1122	*	chr2_164070319_164071440	Promoter (<=1kb)	2	164070322	164086591	16270	1	58231	ENSMUST00000134078.7	0	ENSMUSG00000018209	Stk4	serine/threonine kinase 4	0.840119	5.21172	12.4126	0.000783483	0.0166053
chr14	50907379	50908584	1206	*	chr14_50907379_50908584	Intron (ENSMUST00000160393.7/66246, intron 11 of 11)	14	50915788	50917374	1587	2	66246	ENSMUST00000162850.1	8790	ENSMUSG00000006289	Osgep	O-sialoglycoprotein endopeptidase	1.62457	3.69863	12.4083	0.000785017	0.0166251
chr2	151567017	151569209	2193	*	chr2_151567017_151569209	Distal Intergenic	2	151572622	151590005	17384	1	228765	ENSMUST00000028950.8	-3413	ENSMUSG00000027456	Sdcbp2	syndecan binding protein (syntenin) 2	-1.24993	4.38093	12.4051	0.000786145	0.0166351
chr16	76341558	76342567	1010	*	chr16_76341558_76342567	Intron (ENSMUST00000121927.7/268903, intron 2 of 3)	16	76294646	76323658	29013	2	268903	ENSMUST00000140483.1	-17900	ENSMUSG00000048490	Nrip1	nuclear receptor interacting protein 1	-1.67954	3.65773	12.4804	0.000786692	0.0166351
chr4	129644338	129647407	3070	*	chr4_129644338_129647407	3' UTR	4	129632165	129641065	8901	2	109658	ENSMUST00000133803.7	-3273	ENSMUSG00000053841	Txlna	taxilin alpha	-0.779641	5.65376	12.4016	0.000787379	0.0166369
chr8	70156226	70160686	4461	*	chr8_70156226_70160686	Intron (ENSMUST00000163756.1/105980076, intron 1 of 8)	8	70152781	70167487	14707	1	17259	ENSMUST00000110141.8	3445	ENSMUSG00000079033	Mef2b	myocyte enhancer factor 2B	0.672364	6.06783	12.3998	0.000788024	0.0166369
chr1	16070448	16075073	4626	*	chr1_16070448_16075073	Intron (ENSMUST00000115367.7/75799, intron 2 of 3)	1	16065979	16081212	15234	2	75799	ENSMUST00000115367.7	6139	ENSMUSG00000067795	4930444P10Rik	RIKEN cDNA 4930444P10 gene	0.783563	5.68216	12.3982	0.000788574	0.0166369
chr14	121796063	121798714	2652	*	chr14_121796063_121798714	Promoter (<=1kb)	14	121543426	121797837	254412	2	105445	ENSMUST00000100299.10	0	ENSMUSG00000025558	Dock9	dedicator of cytokinesis 9	0.710241	5.92343	12.3904	0.000791331	0.0166823
chr15	78244391	78247968	3578	*	chr15_78244391_78247968	Promoter (<=1kb)	15	78244801	78262580	17780	1	17972	ENSMUST00000096357.11	0	ENSMUSG00000071715	Ncf4	neutrophil cytosolic factor 4	0.593263	6.5287	12.3857	0.000793008	0.0166945
chr3	109340316	109342520	2205	*	chr3_109340316_109342520	Promoter (<=1kb)	3	109340653	109685698	345046	1	57257	ENSMUST00000046864.13	0	ENSMUSG00000033721	Vav3	vav 3 oncogene	0.686329	6.00221	12.3854	0.000793111	0.0166945
chr15	96641081	96643543	2463	*	chr15_96641081_96643543	Promoter (<=1kb)	15	96571418	96642250	70833	2	105727	ENSMUST00000088454.12	0	ENSMUSG00000023169	Slc38a1	solute carrier family 38, member 1	0.563277	6.56941	12.3776	0.000795912	0.0167407
chrX	139684850	139686272	1423	*	chrX_139684850_139686272	Promoter (<=1kb)	20	139684996	139753405	68410	1	245638	ENSMUST00000096313.3	0	ENSMUSG00000042473	Tbc1d8b	TBC1 domain family, member 8B	1.04594	4.59443	12.3689	0.000799026	0.0167935
chr12	24832043	24833943	1901	*	chr12_24832043_24833943	Promoter (<=1kb)	12	24831631	24960286	128656	1	67216	ENSMUST00000222994.1	412	ENSMUSG00000020646	Mboat2	membrane bound O-acyltransferase domain containing 2	-1.0201	4.78395	12.357	0.000803325	0.016871
chr16	18875942	18878413	2472	*	chr16_18875942_18878413	Promoter (<=1kb)	16	18877037	18928011	50975	1	15260	ENSMUST00000120532.8	0	ENSMUSG00000022702	Hira	histone cell cycle regulator	0.631841	6.29618	12.3483	0.000806468	0.0169242
chr15	62038240	62041569	3330	*	chr15_62038240_62041569	Promoter (<=1kb)	15	62039257	62249223	209967	1	19296	ENSMUST00000183297.7	0	ENSMUSG00000097039	Pvt1	Pvt1 oncogene	0.579542	6.51767	12.3438	0.000808108	0.0169458
chr1	184005373	184006734	1362	*	chr1_184005373_184006734	Distal Intergenic	1	184013302	184037274	23973	1	63953	ENSMUST00000139839.1	-6568	ENSMUSG00000039384	Dusp10	dual specificity phosphatase 10	1.06607	4.48141	12.3417	0.00080887	0.016949
chr11	48871101	48875813	4713	*	chr11_48871101_48875813	Promoter (<=1kb)	11	48861968	48871683	9716	2	15944	ENSMUST00000147151.1	0	ENSMUSG00000046879	Irgm1	immunity-related GTPase family M member 1	0.502232	7.30396	12.3355	0.000811122	0.0169723
chr12	80284183	80286817	2635	*	chr12_80284183_80286817	Distal Intergenic	12	80167547	80260371	92825	2	109711	ENSMUST00000021554.15	-23812	ENSMUSG00000015143	Actn1	actinin, alpha 1	-1.02607	4.83932	12.3353	0.00081121	0.0169723
chr8	119788571	119790224	1654	*	chr8_119788571_119790224	Distal Intergenic	8	119760076	119778416	18341	2	74347	ENSMUST00000049156.6	-10155	ENSMUSG00000034105	Meak7	MTOR associated protein, eak-7 homolog	-1.20192	4.35963	12.3334	0.000811902	0.016974
chr1	177256497	177260276	3780	*	chr1_177256497_177260276	Promoter (<=1kb)	1	177022116	177258203	236088	2	23797	ENSMUST00000111159.1	0	ENSMUSG00000019699	Akt3	thymoma viral proto-oncogene 3	0.616124	6.27066	12.3134	0.000819238	0.0171145
chr2	154820204	154821870	1667	*	chr2_154820204_154821870	5' UTR	2	154791715	154857451	65737	1	19383	ENSMUST00000151578.1	28489	ENSMUSG00000027593	Raly	hnRNP-associated with lethal yellow	-1.46119	3.88525	12.3012	0.000823755	0.0171959
chr2	49451572	49452541	970	*	chr2_49451572_49452541	Promoter (<=1kb)	2	49451486	49551948	100463	1	227867	ENSMUST00000092123.10	86	ENSMUSG00000069495	Epc2	enhancer of polycomb homolog 2	0.888809	4.92618	12.2776	0.000832558	0.0173666
chr4	35223220	35226016	2797	*	chr4_35223220_35226016	Promoter (<=1kb)	4	35191287	35225834	34548	2	73205	ENSMUST00000108126.7	0	ENSMUSG00000028300	C9orf72	C9orf72, member of C9orf72-SMCR8 complex	0.738893	5.67679	12.2757	0.000833252	0.017368
chr17	25499278	25501361	2084	*	chr17_25499278_25501361	Promoter (1-2kb)	17	25489875	25497288	7414	2	20609	ENSMUST00000051864.4	-1990	ENSMUSG00000050824	Sstr5	somatostatin receptor 5	1.20562	4.1925	12.2631	0.000838002	0.0174539
chr1	37315382	37319080	3699	*	chr1_37315382_37319080	Intron (ENSMUST00000146676.1/269180, intron 1 of 1)	1	37300308	37408733	108426	1	269180	ENSMUST00000136846.7	15074	ENSMUSG00000026113	Inpp4a	inositol polyphosphate-4-phosphatase, type I	-0.95573	5.03277	12.2575	0.00084011	0.0174846
chr6	113619191	113621382	2192	*	chr6_113619191_113621382	Promoter (2-3kb)	6	113623959	113631633	7675	1	22346	ENSMUST00000035673.7	-2577	ENSMUSG00000033933	Vhl	von Hippel-Lindau tumor suppressor	-1.22949	4.21479	12.2531	0.000841811	0.0175069
chr3	145944356	145947141	2786	*	chr3_145944356_145947141	3' UTR	3	145939086	145944198	5113	1	66421	ENSMUST00000188034.1	5270	ENSMUSG00000036873	2410004B18Rik	RIKEN cDNA 2410004B18 gene	-1.13384	4.57661	12.2504	0.000842825	0.0175148
chr7	28933039	28940944	7906	*	chr7_28933039_28940944	Intron (ENSMUST00000068045.13/60595, intron 1 of 20)	7	28913378	28949759	36382	2	60595	ENSMUST00000148196.2	8815	ENSMUSG00000054808	Actn4	actinin alpha 4	-0.706464	6.21957	12.2484	0.000843583	0.0175175
chr5	148541643	148543491	1849	*	chr5_148541643_148543491	Intron (ENSMUST00000079324.13/24109, intron 1 of 4)	5	148505978	148537590	31613	2	24109	ENSMUST00000201688.3	-4053	ENSMUSG00000001687	Ubl3	ubiquitin-like 3	-1.3574	4.02204	12.2338	0.000849136	0.0176196
chr15	9571589	9573101	1513	*	chr15_9571589_9573101	Distal Intergenic	15	9516409	9530176	13768	2	16197	ENSMUST00000228673.1	-41413	ENSMUSG00000003882	Il7r	interleukin 7 receptor	-1.21243	4.16653	12.2284	0.000851221	0.0176491
chr9	100644073	100645388	1316	*	chr9_100644073_100645388	Promoter (<=1kb)	9	100643770	100776795	133026	1	20842	ENSMUST00000133388.1	303	ENSMUSG00000037286	Stag1	stromal antigen 1	0.746117	5.67195	12.2268	0.00085183	0.0176491
chr15	85669698	85671314	1617	*	chr15_85669698_85671314	Intron (ENSMUST00000230913.1/102800312, intron 1 of 6)	15	85653616	85707524	53909	1	102800312	ENSMUST00000230913.1	16082	NA	Lncppara	long noncoding RNA near Ppara	1.14602	4.57824	12.2249	0.000852575	0.0176513
chr1	60874670	60876764	2095	*	chr1_60874670_60876764	Distal Intergenic	1	60887000	60912716	25717	1	12477	ENSMUST00000124816.1	-10236	ENSMUSG00000026011	Ctla4	cytotoxic T-lymphocyte-associated protein 4	-0.929355	5.12565	12.2137	0.000856864	0.0177268
chr4	148960299	148962438	2140	*	chr4_148960299_148962438	3' UTR	4	148947492	148948914	1423	2	108168987	ENSMUST00000123548.1	-11385	NA	Gm13205	predicted gene 13205	1.18382	4.35057	12.2103	0.000858204	0.0177413
chr5	112294276	112296197	1922	*	chr5_112294276_112296197	Intron (ENSMUST00000031287.10/22022, intron 1 of 6)	5	112288762	112307736	18975	1	22022	ENSMUST00000151947.1	5514	ENSMUSG00000029344	Tpst2	protein-tyrosine sulfotransferase 2	-0.97189	5.16366	12.2059	0.000859891	0.017763
chr2	125676203	125678485	2283	*	chr2_125676203_125678485	Promoter (2-3kb)	2	125627447	125673632	46186	2	271849	ENSMUST00000110480.7	-2571	ENSMUSG00000035109	Shc4	SHC (Src homology 2 domain containing) family, member 4	-1.86112	3.47102	12.2033	0.000860922	0.017771
chr19	43673439	43676410	2972	*	chr19_43673439_43676410	Promoter (<=1kb)	19	43675178	43677176	1999	1	100502982	ENSMUST00000236819.1	0	ENSMUSG00000117698	BC037704	cDNA sequence BC037704	0.558513	6.64477	12.1939	0.000864551	0.0178327
chr2	150850244	150852407	2164	*	chr2_150850244_150852407	Promoter (<=1kb)	2	150843033	150851490	8458	2	76192	ENSMUST00000155119.7	0	ENSMUSG00000032046	Abhd12	abhydrolase domain containing 12	-1.41046	3.8616	12.1894	0.000866329	0.017856
chr3	68956218	68957806	1589	*	chr3_68956218_68957806	Intron (ENSMUST00000107812.7/68259, intron 8 of 19)	3	68940128	68973745	33618	2	68259	ENSMUST00000176754.1	15939	ENSMUSG00000027778	Ift80	intraflagellar transport 80	-1.27174	4.17795	12.1861	0.000867621	0.0178694
chr13	9276177	9277496	1320	*	chr13_9276177_9277496	Promoter (<=1kb)	13	9276528	9668928	392401	1	208440	ENSMUST00000174552.7	0	ENSMUSG00000048264	Dip2c	disco interacting protein 2 homolog C	0.8527	5.04059	12.1776	0.000870935	0.0179243
chr5	137073580	137076671	3092	*	chr5_137073580_137076671	Promoter (1-2kb)	5	137070177	137072268	2092	2	18787	ENSMUST00000199832.1	-1312	ENSMUSG00000037411	Serpine1	serine (or cysteine) peptidase inhibitor, clade E, member 1	-1.14244	4.71915	12.1757	0.000871679	0.0179263
chr14	20310924	20313127	2204	*	chr14_20310924_20313127	Promoter (<=1kb)	14	20311429	20316201	4773	1	67725	ENSMUST00000225728.1	0	ENSMUSG00000021809	Nudt13	nudix hydrolase 13	1.19589	4.55442	12.1649	0.000875937	0.0179945
chr11	51605758	51608725	2968	*	chr11_51605758_51608725	Promoter (<=1kb)	11	51600100	51606847	6748	2	15384	ENSMUST00000074669.9	0	ENSMUSG00000020358	Hnrnpab	heterogeneous nuclear ribonucleoprotein A/B	0.636616	6.19249	12.1609	0.000877532	0.0179945
chr15	12584627	12587076	2450	*	chr15_12584627_12587076	Intron (ENSMUST00000075317.11/68070, intron 1 of 23)	15	12359711	12592556	232846	2	68070	ENSMUST00000075317.11	5480	ENSMUSG00000022197	Pdzd2	PDZ domain containing 2	-1.08815	4.57588	12.1608	0.000877572	0.0179945
chr6	134367285	134368974	1690	*	chr6_134367285_134368974	Intron (ENSMUST00000203352.1/102639979, intron 3 of 8)	6	134396318	134438736	42419	1	66813	ENSMUST00000032321.10	-27344	ENSMUSG00000030200	Bcl2l14	BCL2-like 14 (apoptosis facilitator)	-1.1076	4.51225	12.1605	0.000877707	0.0179945
chr18	37824181	37826398	2218	*	chr18_37824181_37826398	Promoter (<=1kb)	18	37824359	37840379	16021	1	93705	ENSMUST00000192861.5	0	NA	Pcdhgb8	protocadherin gamma subfamily B, 8	-0.994826	4.80466	12.1577	0.000878814	0.0179945
chr15	9070462	9072630	2169	*	chr15_9070462_9072630	Promoter (<=1kb)	15	9071260	9110487	39228	1	68646	ENSMUST00000067760.10	0	ENSMUSG00000022253	Nadk2	NAD kinase 2, mitochondrial	0.643157	6.08584	12.1575	0.000878889	0.0179945
chr14	20149622	20152689	3068	*	chr14_20149622_20152689	Intron (ENSMUST00000024011.9/16529, intron 1 of 4)	14	20142152	20145294	3143	2	16529	ENSMUST00000225552.1	-4328	ENSMUSG00000023243	Kcnk5	potassium channel, subfamily K, member 5	-1.02355	5.07613	12.2381	0.000880762	0.0180195
chr5	108368166	108369899	1734	*	chr5_108368166_108369899	Exon (ENSMUST00000197854.1/ENSMUST00000197854.1, exon 2 of 3)	5	108360187	108363885	3699	1	77560	ENSMUST00000196846.1	7979	NA	9330198I05Rik	RIKEN cDNA 9330198I05 gene	1.26053	4.26385	12.1511	0.00088144	0.0180201
chr17	73107504	73108739	1236	*	chr17_73107504_73108739	Promoter (<=1kb)	17	73107985	73161991	54007	1	225010	ENSMUST00000130574.3	0	ENSMUSG00000054469	Lclat1	lysocardiolipin acyltransferase 1	0.748938	5.57277	12.1404	0.000885698	0.0180938
chr9	57808686	57812015	3330	*	chr9_57808686_57812015	5' UTR	9	57798150	57820627	22478	2	56380	ENSMUST00000170477.1	8612	ENSMUSG00000004661	Arid3b	AT rich interactive domain 3B (BRIGHT-like)	-1.0275	4.92307	12.1373	0.000886944	0.018102
chr15	5239394	5244292	4899	*	chr15_5239394_5244292	Promoter (<=1kb)	15	5206661	5242710	36050	2	19219	ENSMUST00000133966.1	0	ENSMUSG00000039942	Ptger4	prostaglandin E receptor 4 (subtype EP4)	0.500592	7.30206	12.1361	0.000887402	0.018102
chr16	17885857	17887376	1520	*	chr16_17885857_17887376	Intron (ENSMUST00000150068.1/13356, intron 1 of 15)	16	17841310	17891593	50284	2	13356	ENSMUST00000117082.1	4217	ENSMUSG00000003166	Dgcr2	DiGeorge syndrome critical region gene 2	-1.60365	3.57061	12.1327	0.000888776	0.0181167
chr11	87986301	87988554	2254	*	chr11_87986301_87988554	Promoter (<=1kb)	11	87979525	87986585	7061	2	68097	ENSMUST00000107923.9	0	ENSMUSG00000020483	Dynll2	dynein light chain LC8-type 2	0.68878	5.84076	12.1281	0.000890625	0.018141
chr13	42051952	42053137	1186	*	chr13_42051952_42053137	Promoter (<=1kb)	13	42052021	42185026	133006	1	110521	ENSMUST00000060148.5	0	ENSMUSG00000021366	Hivep1	human immunodeficiency virus type I enhancer binding protein 1	0.933273	4.94584	12.126	0.000891466	0.0181448
chr2	131507417	131508801	1385	*	chr2_131507417_131508801	Promoter (<=1kb)	2	131508952	131512214	3263	1	228608	ENSMUST00000149180.1	-151	ENSMUSG00000027333	Smox	spermine oxidase	-1.42488	3.77013	12.1214	0.00089331	0.018169
chr4	116876037	116878486	2450	*	chr4_116876037_116878486	Promoter (<=1kb)	4	116877376	116989264	111889	1	74464	ENSMUST00000044823.3	0	ENSMUSG00000033948	Zswim5	zinc finger SWIM-type containing 5	0.881458	5.04759	12.1119	0.000897158	0.0182339
chr5	118360513	118363444	2932	*	chr5_118360513_118363444	Distal Intergenic	5	118245227	118266093	20867	1	76792	ENSMUST00000049138.7	115286	ENSMUSG00000032840	Spring1	SREBF pathway regulator in golgi 1	0.764588	5.79277	12.2078	0.000905875	0.0183976
chr11	115715577	115717283	1707	*	chr11_115715577_115717283	Distal Intergenic	11	115644045	115708597	64553	2	14784	ENSMUST00000021090.13	-6980	ENSMUSG00000059923	Grb2	growth factor receptor bound protein 2	-1.9242	3.44295	12.0856	0.000907913	0.0184255
chr8	95091702	95095485	3784	*	chr8_95091702_95095485	Promoter (<=1kb)	8	95095878	95097896	2019	1	74187	ENSMUST00000212895.1	-393	ENSMUSG00000031787	Katnb1	katanin p80 (WD40-containing) subunit B 1	0.76526	5.63593	12.0821	0.000909343	0.018441
chr7	101762187	101763825	1639	*	chr7_101762187_101763825	Promoter (<=1kb)	7	101763579	101769386	5808	1	20480	ENSMUST00000136193.1	0	ENSMUSG00000001829	Clpb	ClpB caseinolytic peptidase B	1.24459	4.06543	12.0801	0.000910165	0.0184442
chr15	79369671	79373556	3886	*	chr15_79369671_79373556	Promoter (<=1kb)	15	79369089	79369993	905	2	223693	ENSMUST00000226929.1	0	ENSMUSG00000009035	Tmem184b	transmembrane protein 184b	0.86662	5.26244	12.073	0.000913065	0.0184894
chr2	11221598	11224182	2585	*	chr2_11221598_11224182	Promoter (2-3kb)	2	11226868	11300120	73253	1	18761	ENSMUST00000102970.4	-2686	ENSMUSG00000026778	Prkcq	protein kinase C, theta	-1.24521	4.41236	12.0711	0.000913886	0.0184925
chr7	133651379	133652643	1265	*	chr7_133651379_133652643	Exon (ENSMUST00000051169.12/214764, exon 13 of 25)	7	133656657	133671646	14990	1	214764	ENSMUST00000211072.1	-4014	ENSMUSG00000039990	Edrf1	erythroid differentiation regulatory factor 1	1.47292	3.93439	12.0583	0.000919184	0.0185861
chr16	3116066	3116856	791	*	chr16_3116066_3116856	Distal Intergenic	16	3592398	3593339	942	1	258859	ENSMUST00000061541.1	-475542	ENSMUSG00000051003	Or1f19	olfactory receptor family 1 subfamily F member 19	0.686984	6.20648	12.0547	0.000921317	0.018594
chr10	93292099	93294056	1958	*	chr10_93292099_93294056	Intron (ENSMUST00000008542.11/13713, intron 1 of 4)	10	93254744	93284975	30232	2	13713	ENSMUST00000223340.1	-7124	ENSMUSG00000008398	Elk3	ELK3, member of ETS oncogene family	-1.70494	3.6598	12.0525	0.000921577	0.018594
chr5	66077198	66079344	2147	*	chr5_66077198_66079344	Promoter (1-2kb)	5	66027220	66080984	53765	2	245945	ENSMUST00000202700.3	1640	ENSMUSG00000070780	Rbm47	RNA binding motif protein 47	-1.43446	3.74024	12.051	0.000922222	0.018594
chr3	87914276	87915690	1415	*	chr3_87914276_87915690	Promoter (<=1kb)	3	87913961	87914777	817	1	15191	ENSMUST00000160312.1	315	ENSMUSG00000004897	Hdgf	heparin binding growth factor	-1.41637	3.96731	12.0509	0.000922262	0.018594
chr5	107234917	107237150	2234	*	chr5_107234917_107237150	Intron (ENSMUST00000031224.14/21814, intron 2 of 16)	5	107109281	107192367	83087	2	21814	ENSMUST00000138469.7	-42550	ENSMUSG00000029287	Tgfbr3	transforming growth factor, beta receptor III	-1.08453	4.67668	12.0493	0.000922928	0.018594
chr6	13870127	13872191	2065	*	chr6_13870127_13872191	Promoter (<=1kb)	6	13867735	13871518	3784	2	66520	ENSMUST00000139231.1	0	ENSMUSG00000052419	Smim30	small integral membrane protein 30	0.7285	5.61755	12.0454	0.000924551	0.0186132
chr5	121450395	121455137	4743	*	chr5_121450395_121455137	Promoter (<=1kb)	5	121428590	121452487	23898	2	67397	ENSMUST00000153758.1	0	ENSMUSG00000029616	Erp29	endoplasmic reticulum protein 29	0.586517	6.37975	12.0416	0.000926137	0.0186316
chr8	120935193	120937677	2485	*	chr8_120935193_120937677	Intron (ENSMUST00000127664.1/108148, intron 1 of 15)	8	121058803	121060413	1611	2	68790	ENSMUST00000181231.1	122736	ENSMUSG00000097336	Fendrr	Foxf1 adjacent non-coding developmental regulatory RNA	1.25366	4.2756	12.037	0.00092807	0.018657
chr10	95253780	95255882	2103	*	chr10_95253780_95255882	Intron (ENSMUST00000220279.1/12905, intron 1 of 1)	10	95174746	95322965	148220	2	12905	ENSMUST00000220279.1	67083	ENSMUSG00000045867	Cradd	CASP2 and RIPK1 domain containing adaptor with death domain	-1.21567	4.17117	12.0334	0.000929572	0.0186736
chr5	146220907	146223027	2121	*	chr5_146220907_146223027	Promoter (<=1kb)	5	146209192	146221555	12364	2	74132	ENSMUST00000161859.7	0	ENSMUSG00000029634	Rnf6	ring finger protein (C3H2C3 type) 6	0.718652	5.74375	12.0242	0.000933475	0.0187384
chr19	10232312	10235290	2979	*	chr19_10232312_10235290	Intron (ENSMUST00000088013.11/225908, intron 1 of 26)	19	10210385	10240604	30220	2	225908	ENSMUST00000189897.1	5314	ENSMUSG00000036098	Myrf	myelin regulatory factor	1.08448	4.6573	12.0204	0.000935067	0.0187568
chr15	89210854	89213102	2249	*	chr15_89210854_89213102	Promoter (<=1kb)	15	89211553	89253069	41517	1	71474	ENSMUST00000227951.1	0	ENSMUSG00000036561	Ppp6r2	protein phosphatase 6, regulatory subunit 2	0.771593	5.42099	12.0082	0.000940257	0.0188473
chr2	3736645	3738148	1504	*	chr2_3736645_3738148	Intron (ENSMUST00000226435.1/66540, intron 2 of 4)	2	3713478	3779921	66444	1	66540	ENSMUST00000177125.1	23167	ENSMUSG00000026655	Fam107b	family with sequence similarity 107, member B	-1.45445	4.08166	12.0058	0.000941259	0.0188537
chr4	83262991	83268302	5312	*	chr4_83262991_83268302	Promoter (<=1kb)	4	83247613	83266039	18427	2	69863	ENSMUST00000146519.1	0	ENSMUSG00000038172	Ttc39b	tetratricopeptide repeat domain 39B	-0.862881	5.43624	12.0037	0.000942175	0.0188585
chr11	119343477	119345490	2014	*	chr11_119343477_119345490	Promoter (2-3kb)	11	119346418	119347861	1444	2	27029	ENSMUST00000126132.1	2371	ENSMUSG00000005043	Sgsh	N-sulfoglucosamine sulfohydrolase (sulfamidase)	1.09254	4.55922	12.0018	0.000942954	0.0188604
chr11	116614860	116619888	5029	*	chr11_116614860_116619888	Intron (ENSMUST00000103029.9/217344, intron 1 of 18)	11	116598165	116624200	26036	2	217344	ENSMUST00000103029.9	4312	ENSMUSG00000020806	Rhbdf2	rhomboid 5 homolog 2	-0.685526	6.1195	11.9963	0.00094534	0.0188871
chr9	36764932	36769750	4819	*	chr9_36764932_36769750	Promoter (<=1kb)	9	36729344	36767679	38336	2	16430	ENSMUST00000120381.8	0	ENSMUSG00000032116	Stt3a	STT3, subunit of the oligosaccharyltransferase complex, homolog A (S. cerevisiae)	0.558018	6.72014	11.9955	0.000945648	0.0188871
chr15	88756863	88760538	3676	*	chr15_88756863_88760538	Intron (ENSMUST00000041297.14/223773, intron 2 of 2)	15	88751760	88770876	19117	1	223773	ENSMUST00000160975.1	5103	ENSMUSG00000034333	Zbed4	zinc finger, BED type containing 4	-0.900186	5.26693	11.9921	0.000947122	0.0189029
chr5	31191981	31195685	3705	*	chr5_31191981_31195685	Promoter (<=1kb)	5	31187558	31193430	5873	2	13667	ENSMUST00000077693.9	0	ENSMUSG00000029145	Eif2b4	eukaryotic translation initiation factor 2B, subunit 4 delta	0.569094	6.45674	11.9897	0.000948133	0.0189094
chr1	171388999	171390404	1406	*	chr1_171388999_171390404	Promoter (<=1kb)	1	171388954	171410298	21345	1	226652	ENSMUST00000135312.2	45	ENSMUSG00000048865	Arhgap30	Rho GTPase activating protein 30	0.694583	5.85328	11.9834	0.000950841	0.0189498
chr7	122288922	122292806	3885	*	chr7_122288922_122292806	Promoter (<=1kb)	7	122289297	122628655	339359	1	18751	ENSMUST00000064989.11	0	ENSMUSG00000052889	Prkcb	protein kinase C, beta	0.650199	6.18809	11.9769	0.000953643	0.018992
chr13	45389084	45390647	1564	*	chr13_45389084_45390647	Promoter (<=1kb)	13	45389742	45412022	22281	1	218203	ENSMUST00000038275.10	0	ENSMUSG00000038175	Mylip	myosin regulatory light chain interacting protein	0.805846	5.28734	11.9689	0.000957135	0.0190479
chr6	41546368	41550797	4430	*	chr6_41546368_41550797	3' UTR	6	41521787	41525079	3293	1	22072	ENSMUST00000070380.4	24581	ENSMUSG00000057163	Prss2	protease, serine 2	0.499263	7.43417	11.9646	0.00095899	0.019059
chr9	21448520	21452302	3783	*	chr9_21448520_21452302	Intron (ENSMUST00000165766.8/13430, intron 1 of 20)	9	21457107	21457570	464	1	13430	ENSMUST00000172873.1	-4805	ENSMUSG00000033335	Dnm2	dynamin 2	-0.716033	5.9265	11.9632	0.000959582	0.019059
chr1	85962215	85964024	1810	*	chr1_85962215_85964024	Promoter (1-2kb)	1	85938318	85961007	22690	2	227326	ENSMUST00000086975.5	-1208	ENSMUSG00000049608	Gpr55	G protein-coupled receptor 55	-1.29046	3.89628	11.9621	0.000960076	0.019059
chr3	100485172	100491464	6293	*	chr3_100485172_100491464	Promoter (<=1kb)	3	100451628	100489198	37571	2	74645	ENSMUST00000128107.7	0	ENSMUSG00000044468	Tent5c	terminal nucleotidyltransferase 5C	0.532876	7.11021	11.9612	0.000960446	0.019059
chr9	21331975	21333708	1734	*	chr9_21331975_21333708	Intron (ENSMUST00000217461.1/68682, intron 1 of 21)	9	21337828	21355025	17198	1	68682	ENSMUST00000034697.7	-4120	ENSMUSG00000057193	Slc44a2	solute carrier family 44, member 2	-0.872105	5.22669	11.9526	0.000964236	0.0191206
chr12	113185713	113189795	4083	*	chr12_113185713_113189795	Promoter (<=1kb)	12	113185930	113189523	3594	1	69195	ENSMUST00000058491.7	0	ENSMUSG00000049036	Tmem121	transmembrane protein 121	0.878777	5.17344	11.9486	0.000965947	0.0191408
chr16	32430257	32431799	1543	*	chr16_32430257_32431799	Promoter (<=1kb)	16	32430921	32474704	43784	1	13026	ENSMUST00000115137.7	0	ENSMUSG00000005615	Pcyt1a	phosphate cytidylyltransferase 1, choline, alpha isoform	0.795368	5.34431	11.9212	0.000978027	0.0193663
chr16	23276045	23277912	1868	*	chr16_23276045_23277912	Intron (ENSMUST00000023601.13/20440, intron 2 of 7)	16	23269629	23321179	51551	1	20440	ENSMUST00000128050.7	6416	ENSMUSG00000022885	St6gal1	beta galactoside alpha 2,6 sialyltransferase 1	-2.01439	3.48657	11.9126	0.000981839	0.0194279
chr18	82488211	82491049	2839	*	chr18_82488211_82491049	Intron (ENSMUST00000091789.10/17196, intron 1 of 3)	18	82475370	82584217	108848	1	17196	ENSMUST00000143506.7	12841	ENSMUSG00000041607	Mbp	myelin basic protein	-1.23292	4.67582	11.9948	0.000986795	0.0194746
chr11	101426773	101429162	2390	*	chr11_101426773_101429162	Promoter (1-2kb)	11	101418812	101425333	6522	2	73635	ENSMUST00000103102.9	-1440	ENSMUSG00000097487	Ptges3l	prostaglandin E synthase 3 like	-1.14671	4.54503	11.9014	0.000986878	0.0194746
chr8	13466018	13468228	2211	*	chr8_13466018_13468228	Exon (ENSMUST00000033828.6/14456, exon 13 of 15)	8	13455478	13468443	12966	1	272465	ENSMUST00000209950.1	10540	ENSMUSG00000038457	Tmem255b	transmembrane protein 255B	1.22658	4.30213	11.8999	0.000987505	0.0194746
chr9	48536586	48538579	1994	*	chr9_48536586_48538579	Distal Intergenic	9	48495442	48495972	531	1	434402	ENSMUST00000048824.8	41144	ENSMUSG00000042293	Gm5617	predicted gene 5617	-0.950268	4.95357	11.8984	0.000988206	0.0194746
chr15	55905538	55906988	1451	*	chr15_55905538_55906988	Promoter (<=1kb)	15	55636388	55906949	270562	2	20649	ENSMUST00000039769.12	0	ENSMUSG00000060429	Sntb1	syntrophin, basic 1	0.799326	5.33618	11.8983	0.000988229	0.0194746
chr4	150047964	150049773	1810	*	chr4_150047964_150049773	Exon (ENSMUST00000134236.1/ENSMUST00000134236.1, exon 1 of 2)	4	150068454	150068555	102	1	723848	ENSMUST00000083559.1	-18681	ENSMUSG00000065493	Mir34a	microRNA 34a	0.823252	5.33821	11.8979	0.000988413	0.0194746
chr4	145199741	145201226	1486	*	chr4_145199741_145201226	Distal Intergenic	4	144972622	145195005	222384	2	230895	ENSMUST00000036579.13	-4736	ENSMUSG00000020220	Vps13d	vacuolar protein sorting 13D	-1.27801	4.19003	11.8954	0.000989534	0.0194829
chr19	44067896	44069693	1798	*	chr19_44067896_44069693	Promoter (<=1kb)	19	44034944	44069526	34583	2	226144	ENSMUST00000170801.7	0	ENSMUSG00000025198	Erlin1	ER lipid raft associated 1	0.860701	5.06399	11.8901	0.000991915	0.0195159
chr16	55823924	55826371	2448	*	chr16_55823924_55826371	Promoter (1-2kb)	16	55811375	55822138	10764	2	80859	ENSMUST00000114458.7	-1786	ENSMUSG00000035356	Nfkbiz	nuclear factor of kappa light polypeptide gene enhancer in B cells inhibitor, zeta	-1.67249	4.20871	11.9328	0.000995715	0.0195767
chr2	20966087	20970117	4031	*	chr2_20966087_20970117	Promoter (<=1kb)	2	20969054	20969997	944	1	433408	ENSMUST00000126967.1	0	ENSMUSG00000075514	Gm13375	predicted gene 13375	0.561747	6.57627	11.8764	0.000998122	0.0196102
chr4	155187005	155189541	2537	*	chr4_155187005_155189541	Promoter (<=1kb)	4	155154075	155188296	34222	2	20481	ENSMUST00000129314.1	0	ENSMUSG00000029050	Ski	ski sarcoma viral oncogene homolog (avian)	-0.888737	5.24793	11.8687	0.00100159	0.0196644
chr5	24432857	24435456	2600	*	chr5_24432857_24435456	Promoter (<=1kb)	5	24435545	24436487	943	1	20535	ENSMUST00000132505.1	-89	ENSMUSG00000028962	Slc4a2	solute carrier family 4 (anion exchanger), member 2	1.17699	4.6915	11.8646	0.00100347	0.0196873
chr2	167583756	167587369	3614	*	chr2_167583756_167587369	Intron (ENSMUST00000127006.1/ENSMUST00000127006.1, intron 2 of 3)	2	167608946	167610648	1703	2	66589	ENSMUST00000144628.1	23279	ENSMUSG00000078923	Ube2v1	ubiquitin-conjugating enzyme E2 variant 1	0.770956	5.75487	11.859	0.00100601	0.019716
chr1	88222455	88224103	1649	*	chr1_88222455_88224103	Promoter (2-3kb)	1	88226986	88233461	6476	1	100040766	ENSMUST00000148474.1	-2883	ENSMUSG00000079429	Mroh2a	maestro heat-like repeat family member 2A	1.18556	4.41964	11.8583	0.00100636	0.019716
chr1	165862616	165865172	2557	*	chr1_165862616_165865172	Promoter (<=1kb)	1	165864655	165877277	12623	1	12503	ENSMUST00000162411.2	0	ENSMUSG00000005763	Cd247	CD247 antigen	-0.963094	4.94878	11.8546	0.00100803	0.0197348
chr4	32259091	32261969	2879	*	chr4_32259091_32261969	Intron (ENSMUST00000108180.8/12014, intron 1 of 6)	4	32239077	32501636	262560	1	12014	ENSMUST00000149201.7	20014	ENSMUSG00000040270	Bach2	BTB and CNC homology, basic leucine zipper transcription factor 2	-0.865655	5.19237	11.8516	0.0010094	0.0197477
chr9	41050205	41052386	2182	*	chr9_41050205_41052386	5' UTR	9	41014721	41079506	64786	2	72828	ENSMUST00000151485.7	27120	ENSMUSG00000032020	Ubash3b	ubiquitin associated and SH3 domain containing, B	-1.55429	3.78916	11.846	0.00101196	0.0197839
chr6	89324222	89326142	1921	*	chr6_89324222_89326142	Promoter (<=1kb)	6	89322515	89324633	2119	2	18844	ENSMUST00000204468.1	0	ENSMUSG00000030084	Plxna1	plexin A1	1.27798	4.12211	11.8345	0.00101729	0.0198741
chr3	159840111	159842219	2109	*	chr3_159840111_159842219	Promoter (<=1kb)	3	159839910	159873404	33495	1	68151	ENSMUST00000196276.1	201	ENSMUSG00000028173	Wls	wntless WNT ligand secretion mediator	-0.903127	5.42833	11.8294	0.00101965	0.0199061
chr4	133755913	133757698	1786	*	chr4_133755913_133757698	Promoter (<=1kb)	4	133679941	133756769	76829	2	93760	ENSMUST00000008024.6	0	ENSMUSG00000007880	Arid1a	AT rich interactive domain 1A (SWI-like)	0.625893	6.06567	11.823	0.00102258	0.0199178
chr1	85272836	85277313	4478	*	chr1_85272836_85277313	Promoter (2-3kb)	1	85246670	85270566	23897	2	620078	ENSMUST00000064341.8	-2270	ENSMUSG00000052477	C130026I21Rik	RIKEN cDNA C130026I21 gene	0.741272	6.07719	11.8222	0.00102296	0.0199178
chr4	102571356	102575264	3909	*	chr4_102571356_102575264	Promoter (1-2kb)	4	102570095	102605847	35753	1	18578	ENSMUST00000097950.8	1261	ENSMUSG00000028525	Pde4b	phosphodiesterase 4B, cAMP specific	0.537515	7.00538	11.8206	0.00102374	0.0199178
chr5	36038584	36040358	1775	*	chr5_36038584_36040358	Exon (ENSMUST00000037370.13/81840, exon 15 of 27)	5	35984188	35989668	5481	1	70292	ENSMUST00000212374.1	54396	ENSMUSG00000029094	Afap1	actin filament associated protein 1	1.18093	4.23967	11.8205	0.00102374	0.0199178
chr9	62932944	62934600	1657	*	chr9_62932944_62934600	Intron (ENSMUST00000098651.5/56469, intron 2 of 13)	9	62922907	62951996	29090	2	56469	ENSMUST00000215455.1	17396	ENSMUSG00000032405	Pias1	protein inhibitor of activated STAT 1	-1.19372	4.33827	11.8196	0.00102418	0.0199178
chr7	29767695	29769215	1521	*	chr7_29767695_29769215	Promoter (<=1kb)	7	29768552	29779821	11270	1	74352	ENSMUST00000032802.4	0	ENSMUSG00000046185	Zfp84	zinc finger protein 84	0.745712	5.44386	11.8188	0.00102456	0.0199178
chr9	63398234	63399622	1389	*	chr9_63398234_63399622	Promoter (<=1kb)	9	63394447	63398827	4381	2	69478	ENSMUST00000186165.1	0	ENSMUSG00000032403	2300009A05Rik	RIKEN cDNA 2300009A05 gene	0.769772	5.59053	11.845	0.00102773	0.0199654
chr16	23231138	23233390	2253	*	chr16_23231138_23233390	Intron (ENSMUST00000023601.13/20440, intron 1 of 7)	16	23226021	23360350	134330	1	20440	ENSMUST00000178797.7	5117	ENSMUSG00000022885	St6gal1	beta galactoside alpha 2,6 sialyltransferase 1	-1.20231	4.41214	11.8094	0.00102892	0.0199654
chr4	149768713	149770685	1973	*	chr4_149768713_149770685	Intron (ENSMUST00000105686.2/70556, intron 1 of 6)	4	149744036	149774277	30242	2	70556	ENSMUST00000105686.2	3592	ENSMUSG00000028982	Slc25a33	solute carrier family 25, member 33	-1.31439	3.85999	11.8089	0.00102917	0.0199654
chr4	32375597	32377709	2113	*	chr4_32375597_32377709	Intron (ENSMUST00000108180.8/12014, intron 2 of 6)	4	32417435	32586108	168674	1	12014	ENSMUST00000171600.1	-39726	ENSMUSG00000040270	Bach2	BTB and CNC homology, basic leucine zipper transcription factor 2	-0.866161	5.39424	11.8092	0.00103271	0.0200201
chr12	17694008	17695509	1502	*	chr12_17694008_17695509	Intron (ENSMUST00000071858.4/53602, intron 1 of 3)	12	17690856	17791933	101078	1	53602	ENSMUST00000071858.4	3152	ENSMUSG00000071379	Hpcal1	hippocalcin-like 1	-1.12698	4.60305	11.7984	0.00103409	0.0200329
chr2	68468653	68471852	3200	*	chr2_68468653_68471852	Promoter (<=1kb)	2	68262791	68471940	209150	2	53416	ENSMUST00000123781.7	88	ENSMUSG00000027030	Stk39	serine/threonine kinase 39	-0.600282	6.26267	11.7877	0.00103911	0.0200938
chr2	166630677	166633019	2343	*	chr2_166630677_166633019	Intron (ENSMUST00000036719.11/277360, intron 5 of 39)	2	166566960	166638968	72009	2	277360	ENSMUST00000099080.8	5949	ENSMUSG00000039621	Prex1	phosphatidylinositol-3,4,5-trisphosphate-dependent Rac exchange factor 1	-0.88291	5.29728	11.7872	0.00103936	0.0200938
chr11	117344096	117350333	6238	*	chr11_117344096_117350333	Promoter (2-3kb)	11	117353180	117356999	3820	1	53860	ENSMUST00000134852.1	-2847	ENSMUSG00000059248	Septin9	septin 9	-0.586914	6.79867	11.7856	0.00104012	0.0200938
chr4	145238993	145240613	1621	*	chr4_145238993_145240613	Intron (ENSMUST00000030336.10/21938, intron 1 of 9)	4	145213463	145246870	33408	2	21938	ENSMUST00000030336.10	6257	ENSMUSG00000028599	Tnfrsf1b	tumor necrosis factor receptor superfamily, member 1b	-1.49753	3.90204	11.7856	0.00104014	0.0200938
chr17	51828889	51830646	1758	*	chr17_51828889_51830646	Promoter (1-2kb)	17	51805363	51832019	26657	2	20230	ENSMUST00000124222.1	1373	ENSMUSG00000023927	Satb1	special AT-rich sequence binding protein 1	0.714855	5.8896	11.8101	0.00104518	0.0201773
chr17	30004080	30006197	2118	*	chr17_30004080_30006197	Promoter (<=1kb)	17	30004733	30210022	205290	1	21769	ENSMUST00000226208.2	0	ENSMUSG00000044477	Zfand3	zinc finger, AN1-type domain 3	0.659807	5.94488	11.7619	0.0010514	0.0202832
chr11	74546813	74549642	2830	*	chr11_74546813_74549642	Intron (ENSMUST00000102521.8/380711, intron 2 of 24)	11	74436924	74522751	85828	2	380711	ENSMUST00000208896.1	-24062	ENSMUSG00000038807	Rap1gap2	RAP1 GTPase activating protein 2	0.935547	5.00851	11.7534	0.00105546	0.0203473
chr2	122655171	122657436	2266	*	chr2_122655171_122657436	Distal Intergenic	2	122640803	122640881	79	1	387165	ENSMUST00000102354.2	14368	ENSMUSG00000076309	Mir147	microRNA 147	-1.06626	4.65303	11.7516	0.00105631	0.0203495
chr7	18910445	18911445	1001	*	chr7_18910445_18911445	Promoter (<=1kb)	7	18890883	18910415	19533	2	232933	ENSMUST00000098780.9	-30	ENSMUSG00000074358	Ccdc61	coiled-coil domain containing 61	0.9279	4.86334	11.7488	0.00105766	0.0203613
chr6	72547553	72553185	5633	*	chr6_72547553_72553185	Promoter (<=1kb)	6	72547940	72557770	9831	1	12332	ENSMUST00000126124.7	0	ENSMUSG00000056737	Capg	capping protein (actin filament), gelsolin-like	-0.498374	7.30718	11.7407	0.00106158	0.0204227
chr15	66832756	66834106	1351	*	chr15_66832756_66834106	Promoter (<=1kb)	15	66782542	66831829	49288	2	20491	ENSMUST00000168522.1	-927	ENSMUSG00000022372	Sla	src-like adaptor	-1.76529	3.50861	11.7371	0.00106333	0.0204422
chr17	3078874	3085048	6175	*	chr17_3078874_3085048	Promoter (<=1kb)	17	3076578	3084082	7505	2	328734	ENSMUST00000142526.8	0	NA	Pisd-ps2	phosphatidylserine decarboxylase, pseudogene 2	0.491464	8.83888	11.8237	0.00106417	0.0204442
chr11	104442461	104443678	1218	*	chr11_104442461_104443678	Promoter (<=1kb)	11	104333501	104442291	108791	2	76719	ENSMUST00000106972.7	-170	ENSMUSG00000018412	Kansl1	KAT8 regulatory NSL complex subunit 1	0.796861	5.2695	11.7324	0.00106557	0.0204568
chr7	125556347	125562403	6057	*	chr7_125556347_125562403	Intron (ENSMUST00000033004.7/16190, intron 1 of 10)	7	125552287	125577967	25681	1	16190	ENSMUST00000206846.1	4060	ENSMUSG00000030748	Il4ra	interleukin 4 receptor, alpha	-0.527571	7.14101	11.7306	0.00106647	0.0204601
chr1	64119024	64121790	2767	*	chr1_64119024_64121790	Promoter (<=1kb)	1	64029447	64121491	92045	2	93691	ENSMUST00000114086.7	0	ENSMUSG00000025959	Klf7	Kruppel-like factor 7 (ubiquitous)	0.585827	6.27199	11.7252	0.0010691	0.0204963
chr1	167260139	167261125	987	*	chr1_167260139_167261125	Intron (ENSMUST00000053686.8/80914, intron 1 of 6)	1	167226332	167243158	16827	2	80914	ENSMUST00000027839.13	-16981	ENSMUSG00000026558	Uck2	uridine-cytidine kinase 2	-2.18064	3.11758	11.7145	0.00107431	0.020582
chr1	165193568	165195802	2235	*	chr1_165193568_165195802	Promoter (<=1kb)	1	165174337	165194438	20102	2	108735	ENSMUST00000043338.9	0	ENSMUSG00000040848	Sft2d2	SFT2 domain containing 2	0.66853	5.90342	11.7112	0.00107592	0.0205965
chr12	100879889	100884130	4242	*	chr12_100879889_100884130	Intron (ENSMUST00000110070.7/217830, intron 12 of 13)	12	100867189	100875399	8211	1	217830	ENSMUST00000124957.1	12700	ENSMUSG00000021185	Dglucy	D-glutamate cyclase	-0.701842	5.8404	11.7063	0.0010783	0.0205965
chr5	144100043	144102042	2000	*	chr5_144100043_144102042	Promoter (<=1kb)	5	144100436	144188204	87769	1	231876	ENSMUST00000041804.7	0	ENSMUSG00000038970	Lmtk2	lemur tyrosine kinase 2	0.813289	5.26816	11.7038	0.00107952	0.0205965
chr9	41108534	41110382	1849	*	chr9_41108534_41110382	Exon (ENSMUST00000217288.1/ENSMUST00000217288.1, exon 1 of 1)	9	41014721	41079506	64786	2	72828	ENSMUST00000151485.7	-29028	ENSMUSG00000032020	Ubash3b	ubiquitin associated and SH3 domain containing, B	-1.35143	4.21735	11.9111	0.00107983	0.0205965
chr13	58112115	58113984	1870	*	chr13_58112115_58113984	Promoter (<=1kb)	13	58000228	58113592	113365	2	100503085	ENSMUST00000160860.8	0	ENSMUSG00000014164	Klhl3	kelch-like 3	0.721188	5.78726	11.7031	0.0010799	0.0205965
chr1	134494532	134495856	1325	*	chr1_134494532_134495856	Promoter (<=1kb)	1	134494648	134508774	14127	1	98710	ENSMUST00000047978.8	0	ENSMUSG00000042229	Rabif	RAB interacting factor	0.680344	5.78131	11.7025	0.00108018	0.0205965
chr7	80687512	80688399	888	*	chr7_80687512_80688399	Promoter (<=1kb)	7	80586627	80688877	102251	2	70461	ENSMUST00000122255.7	478	ENSMUSG00000030527	Crtc3	CREB regulated transcription coactivator 3	0.872231	5.10099	11.7023	0.00108027	0.0205965
chr9	107555983	107557500	1518	*	chr9_107555983_107557500	Promoter (<=1kb)	9	107556611	107562263	5653	1	56289	ENSMUST00000121635.6	0	ENSMUSG00000010067	Rassf1	Ras association (RalGDS/AF-6) domain family member 1	-0.974875	4.97507	11.6982	0.0010823	0.0206188
chr18	82945796	82951369	5574	*	chr18_82945796_82951369	Intron (ENSMUST00000235793.1/329003, intron 1 of 1)	18	82919935	82920560	626	2	75853	ENSMUST00000237056.1	-25236	ENSMUSG00000118339	4930592I03Rik	RIKEN cDNA 4930592I03 gene	0.780015	5.52087	11.6958	0.00108348	0.0206188
chr13	49368699	49372730	4032	*	chr13_49368699_49372730	Exon (ENSMUST00000048544.13/76895, exon 2 of 7)	13	49383089	49385148	2060	1	76895	ENSMUST00000220723.1	-10359	ENSMUSG00000037933	Bicd2	BICD cargo adaptor 2	-0.764567	5.60474	11.6954	0.00108367	0.0206188
chr10	80265080	80272240	7161	*	chr10_80265080_80272240	Promoter (<=1kb)	10	80265124	80278376	13253	1	70248	ENSMUST00000150328.1	0	ENSMUSG00000069565	Dazap1	DAZ associated protein 1	-0.494462	7.51835	11.6806	0.00109102	0.0207443
chr7	67952398	67956414	4017	*	chr7_67952398_67956414	Promoter (<=1kb)	7	67952827	68233668	280842	1	16001	ENSMUST00000005671.9	0	ENSMUSG00000005533	Igf1r	insulin-like growth factor I receptor	0.593052	6.37877	11.6776	0.00109249	0.020758
chr1	191098020	191100795	2776	*	chr1_191098020_191100795	Promoter (<=1kb)	1	191098325	191108943	10619	1	381319	ENSMUST00000027943.5	0	ENSMUSG00000026630	Batf3	basic leucine zipper transcription factor, ATF-like 3	1.0526	5.0871	12.2415	0.00109491	0.0207899
chr1	175691825	175693526	1702	*	chr1_175691825_175693526	Promoter (<=1kb)	1	175662421	175692776	30356	2	13603	ENSMUST00000027809.7	0	ENSMUSG00000026525	Opn3	opsin 3	0.693717	5.7931	11.6711	0.00109572	0.020791
chr1	152287548	152289070	1523	*	chr1_152287548_152289070	Distal Intergenic	1	152370838	152372082	1245	2	66637	ENSMUST00000161717.1	83012	ENSMUSG00000014980	Tsen15	tRNA splicing endonuclease subunit 15	-0.996806	4.86538	11.6684	0.0010971	0.0208029
chr9	75405390	75407078	1689	*	chr9_75405390_75407078	Promoter (2-3kb)	9	75386902	75409359	22458	2	50772	ENSMUST00000168937.7	2281	ENSMUSG00000042688	Mapk6	mitogen-activated protein kinase 6	-1.16281	4.47593	11.6588	0.00110191	0.0208798
chr18	46519456	46522112	2657	*	chr18_46519456_46522112	Intron (ENSMUST00000036226.5/240263, intron 2 of 2)	18	46501746	46525971	24226	2	240263	ENSMUST00000036226.5	3859	ENSMUSG00000033319	Fem1c	fem 1 homolog c	-1.02461	4.90762	11.6473	0.00110768	0.0209748
chr17	35341312	35345494	4183	*	chr17_35341312_35345494	Promoter (<=1kb)	17	35342242	35345794	3553	1	15013	ENSMUST00000074806.11	0	ENSMUSG00000091705	H2-Q2	histocompatibility 2, Q region locus 2	-0.762938	5.6929	11.6407	0.00111102	0.0210236
chr17	26978796	26980305	1510	*	chr17_26978796_26980305	Intron (ENSMUST00000237633.1/474156, intron 2 of 3)	17	26973217	27036378	63162	1	474156	ENSMUST00000133257.8	5579	ENSMUSG00000079605	Zbtb9	zinc finger and BTB domain containing 9	-1.663	3.65648	11.6725	0.0011155	0.0210941
chr7	123354634	123356776	2143	*	chr7_123354634_123356776	Intron (ENSMUST00000207010.1/70497, intron 1 of 19)	7	123369784	123401477	31694	1	30949	ENSMUST00000206721.1	-13008	ENSMUSG00000030763	Lcmt1	leucine carboxyl methyltransferase 1	-1.01429	4.90153	11.6266	0.00111819	0.0211256
chr15	66854450	66858268	3819	*	chr15_66854450_66858268	Distal Intergenic	15	66782542	66831829	49288	2	20491	ENSMUST00000168522.1	-22621	ENSMUSG00000022372	Sla	src-like adaptor	-0.68512	5.81561	11.6256	0.00111869	0.0211256
chr8	69953690	69957971	4282	*	chr8_69953690_69957971	Promoter (<=1kb)	8	69918037	69958404	40368	2	234366	ENSMUST00000211960.1	433	ENSMUSG00000036180	Gatad2a	GATA zinc finger domain containing 2A	-0.827711	5.42168	11.6171	0.00112303	0.0211581
chr6	119175110	119177557	2448	*	chr6_119175110_119177557	Promoter (<=1kb)	6	119175253	119221616	46364	1	319618	ENSMUST00000112777.8	0	ENSMUSG00000041477	Dcp1b	decapping mRNA 1B	0.697814	5.71202	11.617	0.00112309	0.0211581
chr8	71699929	71701631	1703	*	chr8_71699929_71701631	Promoter (<=1kb)	8	71690756	71701789	11034	2	72297	ENSMUST00000034260.8	158	ENSMUSG00000031803	B3gnt3	UDP-GlcNAc:betaGal beta-1,3-N-acetylglucosaminyltransferase 3	-1.03435	4.73615	11.6165	0.00112336	0.0211581
chr14	60723103	60724994	1892	*	chr14_60723103_60724994	Intron (ENSMUST00000160973.7/219140, intron 4 of 12)	14	60732906	60764549	31644	1	219140	ENSMUST00000162945.1	-7912	ENSMUSG00000021990	Spata13	spermatogenesis associated 13	-1.11843	4.59123	11.6162	0.00112347	0.0211581
chr11	35855806	35857489	1684	*	chr11_35855806_35857489	Promoter (2-3kb)	11	35852195	35853554	1360	2	211652	ENSMUST00000131001.1	-2252	ENSMUSG00000018849	Wwc1	WW, C2 and coiled-coil domain containing 1	1.74904	3.49255	11.6086	0.00112739	0.0212176
chr1	60878418	60881754	3337	*	chr1_60878418_60881754	Exon (ENSMUST00000193735.1/ENSMUST00000193735.1, exon 1 of 1)	1	60887000	60912716	25717	1	12477	ENSMUST00000124816.1	-5246	ENSMUSG00000026011	Ctla4	cytotoxic T-lymphocyte-associated protein 4	-1.5126	5.78705	17.0403	0.00113432	0.0213335
chr10	86705036	86706965	1930	*	chr10_86705036_86706965	Promoter (<=1kb)	10	86705811	86776844	71034	1	103220	ENSMUST00000075632.13	0	ENSMUSG00000044937	Ttc41	tetratricopeptide repeat domain 41	0.579429	6.25312	11.5868	0.00113866	0.0214007
chr2	26252510	26256156	3647	*	chr2_26252510_26256156	Exon (ENSMUST00000217256.1/329366, exon 18 of 26)	2	26209125	26237525	28401	2	227638	ENSMUST00000036187.8	-14985	ENSMUSG00000036327	Qsox2	quiescin Q6 sulfhydryl oxidase 2	0.852696	5.23525	11.5806	0.00114186	0.0214462
chr6	54811079	54812958	1880	*	chr6_54811079_54812958	Distal Intergenic	6	54816916	54893500	76585	1	387524	ENSMUST00000079869.12	-3958	ENSMUSG00000058446	Znrf2	zinc and ring finger 2	-1.74818	3.56381	11.578	0.00114321	0.021457
chr8	109613706	109614947	1242	*	chr8_109613706_109614947	Promoter (<=1kb)	8	109614517	109670721	56205	1	244646	ENSMUST00000057344.2	0	ENSMUSG00000048827	Pkd1l3	polycystic kidney disease 1 like 3	0.94291	4.82085	11.5706	0.00114709	0.0215154
chr4	120890993	120893265	2273	*	chr4_120890993_120893265	3' UTR	4	120877869	120891560	13692	1	242662	ENSMUST00000171363.1	13124	ENSMUSG00000032890	Rims3	regulating synaptic membrane exocytosis 3	1.06744	4.65476	11.5673	0.00114881	0.021533
chr13	43271394	43274476	3083	*	chr13_43271394_43274476	Intron (ENSMUST00000055341.6/328232, intron 1 of 1)	13	43265425	43303405	37981	2	328232	ENSMUST00000222779.1	28929	ENSMUSG00000051335	Gfod1	glucose-fructose oxidoreductase domain containing 1	-1.08861	4.81169	11.5607	0.00115228	0.0215835
chr6	84586891	84589786	2896	*	chr6_84586891_84589786	Promoter (<=1kb)	6	84571414	84587680	16267	2	232174	ENSMUST00000205228.2	0	ENSMUSG00000063415	Cyp26b1	cytochrome P450, family 26, subfamily b, polypeptide 1	1.00891	4.86435	11.5576	0.00115392	0.0215995
chr1	92830754	92833288	2535	*	chr1_92830754_92833288	Promoter (<=1kb)	1	92831645	92860779	29135	1	14733	ENSMUST00000045970.7	0	ENSMUSG00000034220	Gpc1	glypican 1	0.763078	5.58063	11.5518	0.00115699	0.0216379
chr2	75689402	75690511	1110	*	chr2_75689402_75690511	Intron (ENSMUST00000102672.4/18024, intron 1 of 4)	2	75691052	75704489	13438	2	18024	ENSMUST00000152371.1	13978	ENSMUSG00000015839	Nfe2l2	nuclear factor, erythroid derived 2, like 2	1.80208	3.40204	11.5508	0.00115753	0.0216379
chr12	54202520	54206159	3640	*	chr12_54202520_54206159	Promoter (<=1kb)	12	54178981	54203860	24880	2	112407	ENSMUST00000039516.3	0	ENSMUSG00000035105	Egln3	egl-9 family hypoxia-inducible factor 3	-0.632632	6.614	11.9634	0.00116173	0.0217018
chr4	26345526	26347473	1948	*	chr4_26345526_26347473	Promoter (<=1kb)	4	26324506	26346891	22386	2	242362	ENSMUST00000041374.7	0	ENSMUSG00000040520	Manea	mannosidase, endo-alpha	0.610452	6.09771	11.5367	0.00116497	0.0217423
chr2	32066911	32068768	1858	*	chr2_32066911_32068768	Promoter (1-2kb)	2	32050881	32064911	14031	2	241303	ENSMUST00000156387.1	-2000	ENSMUSG00000050592	Fam78a	family with sequence similarity 78, member A	-1.65898	3.85145	11.5358	0.00116547	0.0217423
chr4	155434685	155436344	1660	*	chr4_155434685_155436344	Intron (ENSMUST00000094408.9/544678, intron 16 of 20)	4	155429868	155447777	17910	1	544678	ENSMUST00000165947.2	4817	ENSMUSG00000078490	Cfap74	cilia and flagella associated protein 74	1.35668	3.7627	11.5283	0.00116948	0.0218025
chr17	8225694	8227221	1528	*	chr17_8225694_8227221	Distal Intergenic	17	8236043	8256108	20066	1	12458	ENSMUST00000231340.1	-8822	ENSMUSG00000040899	Ccr6	chemokine (C-C motif) receptor 6	-1.62729	3.51285	11.5267	0.0011703	0.0218031
chr11	60878264	60880076	1813	*	chr11_60878264_60880076	Promoter (<=1kb)	11	60864452	60879038	14587	2	216821	ENSMUST00000168218.7	0	ENSMUSG00000043284	Tmem11	transmembrane protein 11	0.701443	5.69398	11.5237	0.00117191	0.0218184
chr16	18055579	18057404	1826	*	chr16_18055579_18057404	Promoter (2-3kb)	16	18052892	18066508	13617	1	13353	ENSMUST00000148372.1	2687	ENSMUSG00000003531	Dgcr6	DiGeorge syndrome critical region gene 6	1.37454	3.83935	11.522	0.0011728	0.0218204
chr12	75447425	75449609	2185	*	chr12_75447425_75449609	Distal Intergenic	12	75411722	75416781	5060	2	217674	ENSMUST00000051079.3	-30644	ENSMUSG00000048982	Gphb5	glycoprotein hormone beta 5	-1.31064	3.91124	11.5195	0.00117415	0.0218308
chr6	115648079	115651625	3547	*	chr6_115648079_115651625	Intron (ENSMUST00000112949.7/110157, intron 1 of 16)	6	115618067	115634621	16555	2	110157	ENSMUST00000130528.7	-13458	ENSMUSG00000000441	Raf1	v-raf-leukemia viral oncogene 1	-0.719999	5.96917	11.5173	0.00117535	0.0218351
chr4	122877718	122879691	1974	*	chr4_122877718_122879691	Intron (ENSMUST00000069533.11/12331, intron 1 of 12)	4	122871033	122885860	14828	2	12331	ENSMUST00000140783.1	6169	ENSMUSG00000028656	Cap1	CAP, adenylate cyclase-associated protein 1 (yeast)	-0.829628	5.326	11.515	0.00117657	0.0218351
chr13	95963213	95964521	1309	*	chr13_95963213_95964521	Intron (ENSMUST00000161263.7/75209, intron 12 of 12)	13	95961163	95984850	23688	2	75209	ENSMUST00000182180.1	20329	ENSMUSG00000051111	Sv2c	synaptic vesicle glycoprotein 2c	-1.08814	4.42603	11.5135	0.00117738	0.0218351
chr4	137562186	137563559	1374	*	chr4_137562186_137563559	Exon (ENSMUST00000030547.14/15530, exon 84 of 97)	4	137569171	137570117	947	1	15530	ENSMUST00000155648.1	-5612	ENSMUSG00000028763	Hspg2	perlecan (heparan sulfate proteoglycan 2)	1.60058	3.63997	11.5122	0.00117806	0.0218351
chr8	22395882	22397342	1461	*	chr8_22395882_22397342	Promoter (1-2kb)	8	22376697	22398544	21848	2	18408	ENSMUST00000210020.1	1202	ENSMUSG00000031482	Slc25a15	solute carrier family 25 (mitochondrial carrier ornithine transporter), member 15	-1.15716	4.24237	11.5118	0.00117832	0.0218351
chr18	41922742	41923937	1196	*	chr18_41922742_41923937	Intron (ENSMUST00000235606.1/77619, intron 4 of 6)	18	41875696	41951194	75499	2	77619	ENSMUST00000070949.5	27257	ENSMUSG00000056671	Prelid2	PRELI domain containing 2	-1.21274	4.25903	11.5074	0.00118068	0.0218643
chr11	73107935	73109406	1472	*	chr11_73107935_73109406	Intron (ENSMUST00000102537.9/16407, intron 2 of 25)	11	73090583	73147446	56864	1	16407	ENSMUST00000006101.3	17352	ENSMUSG00000005947	Itgae	integrin alpha E, epithelial-associated	-1.13423	4.29251	11.4842	0.00119324	0.022075
chr11	34325681	34326891	1211	*	chr11_34325681_34326891	Intron (ENSMUST00000165963.8/574403, intron 1 of 3)	11	34314822	34422639	107818	1	574403	ENSMUST00000093192.3	10859	ENSMUSG00000069911	Insyn2b	inhibitory synaptic factor family member 2B	1.17718	4.25381	11.4835	0.00119365	0.022075
chr4	134510056	134511795	1740	*	chr4_134510056_134511795	Promoter (<=1kb)	4	134510999	134523927	12929	1	69885	ENSMUST00000105866.2	0	ENSMUSG00000078521	Aunip	aurora kinase A and ninein interacting protein	0.899974	4.93896	11.4785	0.00119636	0.0221104
chr16	94588018	94594024	6007	*	chr16_94588018_94594024	Intron (ENSMUST00000119878.7/13548, intron 1 of 11)	16	94570907	94695517	124611	1	13548	ENSMUST00000023614.4	17111	ENSMUSG00000022897	Dyrk1a	dual-specificity tyrosine-(Y)-phosphorylation regulated kinase 1a	-0.648369	6.27338	11.4691	0.00120154	0.0221913
chr3	51559801	51563089	3289	*	chr3_51559801_51563089	Promoter (<=1kb)	3	51560035	51567117	7083	1	100039684	ENSMUST00000180404.7	0	NA	5031434O11Rik	RIKEN cDNA 5031434O11 gene	0.554977	6.61538	11.4573	0.00120799	0.0222902
chr7	140856954	140860748	3795	*	chr7_140856954_140860748	Promoter (<=1kb)	7	140856957	140863730	6774	1	101489	ENSMUST00000026558.6	0	ENSMUSG00000025485	Ric8a	RIC8 guanine nucleotide exchange factor A	0.578352	6.50422	11.4564	0.0012085	0.0222902
chr15	80598924	80602659	3736	*	chr15_80598924_80602659	Intron (ENSMUST00000229980.1/17444, intron 1 of 7)	15	80623483	80652854	29372	1	17444	ENSMUST00000043149.8	-20824	ENSMUSG00000042351	Grap2	GRB2-related adaptor protein 2	-0.653717	6.1018	11.4514	0.00121125	0.0223241
chr1	36307029	36310719	3691	*	chr1_36307029_36310719	Promoter (<=1kb)	1	36307733	36319203	11471	1	214855	ENSMUST00000126413.7	0	ENSMUSG00000037447	Arid5a	AT rich interactive domain 5A (MRF1-like)	0.528113	6.80232	11.4502	0.00121195	0.0223241
chr1	191114447	191116012	1566	*	chr1_191114447_191116012	Distal Intergenic	1	191100477	191108909	8433	1	381319	ENSMUST00000191621.1	13970	ENSMUSG00000026630	Batf3	basic leucine zipper transcription factor, ATF-like 3	1.09583	4.47625	11.4458	0.00121437	0.0223411
chr6	147474875	147476362	1488	*	chr6_147474875_147476362	Promoter (<=1kb)	6	147475828	147510855	35028	1	67015	ENSMUST00000203659.2	0	ENSMUSG00000030301	Ccdc91	coiled-coil domain containing 91	0.891169	5.00287	11.4456	0.00121449	0.0223411
chr1	134512770	134514757	1988	*	chr1_134512770_134514757	Distal Intergenic	1	134494648	134508774	14127	1	98710	ENSMUST00000047978.8	18122	ENSMUSG00000042229	Rabif	RAB interacting factor	-1.1097	4.43457	11.4405	0.00121734	0.0223787
chr9	119115694	119117145	1452	*	chr9_119115694_119117145	Promoter (2-3kb)	9	119119654	119144280	24627	1	320256	ENSMUST00000137047.7	-2509	ENSMUSG00000038060	Dlec1	deleted in lung and esophageal cancer 1	1.55527	3.69154	11.4309	0.00122267	0.0224618
chr2	25304990	25305990	1001	*	chr2_25304990_25305990	Promoter (<=1kb)	2	25303481	25305100	1620	2	14810	ENSMUST00000153465.1	0	ENSMUSG00000026959	Grin1	glutamate receptor, ionotropic, NMDA1 (zeta 1)	-1.40854	3.61688	11.4271	0.0012248	0.0224675
chr2	25295064	25297632	2569	*	chr2_25295064_25297632	Promoter (<=1kb)	2	25292058	25296679	4622	2	14810	ENSMUST00000135426.1	0	ENSMUSG00000026959	Grin1	glutamate receptor, ionotropic, NMDA1 (zeta 1)	1.27951	4.15469	11.4253	0.00122583	0.0224675
chr18	75004411	75006315	1905	*	chr18_75004411_75006315	Promoter (<=1kb)	18	75005868	75009933	4066	1	407819	ENSMUST00000040284.5	0	ENSMUSG00000036299	BC031181	cDNA sequence BC031181	0.639108	5.99425	11.4246	0.00122621	0.0224675
chr9	77834161	77836081	1921	*	chr9_77834161_77836081	Exon (ENSMUST00000214737.1/ENSMUST00000214737.1, exon 1 of 2)	9	77766142	77779545	13404	1	14629	ENSMUST00000216848.1	68019	ENSMUSG00000032350	Gclc	glutamate-cysteine ligase, catalytic subunit	-1.509	3.59826	11.4246	0.00122622	0.0224675
chr2	11312097	11313667	1571	*	chr2_11312097_11313667	Distal Intergenic	2	11339488	11344111	4624	1	100503147	ENSMUST00000131188.2	-25821	ENSMUSG00000086006	Gm13293	predicted gene 13293	-1.14157	4.30629	11.4213	0.00122808	0.0224866
chr17	28141224	28143719	2496	*	chr17_28141224_28143719	Promoter (<=1kb)	17	28142141	28174854	32714	1	268935	ENSMUST00000043503.10	0	ENSMUSG00000038677	Scube3	signal peptide, CUB domain, EGF-like 3	0.876715	5.18291	11.4165	0.00123077	0.0224918
chr13	56140005	56141160	1156	*	chr13_56140005_56141160	Distal Intergenic	13	56104430	56136361	31932	2	26914	ENSMUST00000154778.7	-3644	ENSMUSG00000015937	Macroh2a1	macroH2A.1 histone	-1.31324	3.96396	11.4151	0.00123158	0.0224918
chr15	80011527	80013748	2222	*	chr15_80011527_80013748	Promoter (<=1kb)	15	80000329	80013203	12875	2	18591	ENSMUST00000229912.1	0	ENSMUSG00000000489	Pdgfb	platelet derived growth factor, B polypeptide	0.709643	5.75251	11.4149	0.00123167	0.0224918
chr5	52741545	52743542	1998	*	chr5_52741545_52743542	Promoter (<=1kb)	5	52741574	52769340	27767	1	67073	ENSMUST00000031081.10	0	ENSMUSG00000029186	Pi4k2b	phosphatidylinositol 4-kinase type 2 beta	0.815079	5.2631	11.4144	0.00123197	0.0224918
chr2	103572540	103575254	2715	*	chr2_103572540_103575254	Intron (ENSMUST00000076212.3/99382, intron 1 of 16)	2	103566310	103718423	152114	1	99382	ENSMUST00000076212.3	6230	ENSMUSG00000032724	Abtb2	ankyrin repeat and BTB (POZ) domain containing 2	-1.23591	4.57349	11.4136	0.00123242	0.0224918
chr14	121948941	121950592	1652	*	chr14_121948941_121950592	Promoter (2-3kb)	14	121946314	122008907	62594	1	68889	ENSMUST00000227936.1	2627	ENSMUSG00000041765	Ubac2	ubiquitin associated domain containing 2	-1.19543	4.23913	11.4099	0.00123449	0.0225149
chr8	107448008	107450304	2297	*	chr8_107448008_107450304	Intron (ENSMUST00000166615.2/66894, intron 1 of 23)	8	107436416	107483590	47175	1	66894	ENSMUST00000212645.1	11592	ENSMUSG00000031930	Wwp2	WW domain containing E3 ubiquitin protein ligase 2	-0.909573	5.00542	11.4063	0.0012365	0.0225224
chr17	25793772	25797195	3424	*	chr17_25793772_25797195	Promoter (<=1kb)	17	25790500	25795659	5160	2	214917	ENSMUST00000235889.1	0	ENSMUSG00000057411	Antkmt	adenine nucleotide translocase lysine methyltransferase	0.775472	5.56522	11.4063	0.00123653	0.0225224
chr4	152207803	152212563	4761	*	chr4_152207803_152212563	Intron (ENSMUST00000075363.9/70025, intron 2 of 8)	4	152199868	152217876	18009	1	70025	ENSMUST00000144733.1	7935	ENSMUSG00000028937	Acot7	acyl-CoA thioesterase 7	-0.848859	5.33433	11.404	0.0012378	0.0225287
chr2	122367882	122369795	1914	*	chr2_122367882_122369795	Promoter (<=1kb)	2	122348893	122368918	20026	2	435684	ENSMUST00000110531.8	0	ENSMUSG00000033256	Shf	Src homology 2 domain containing F	0.731788	5.58316	11.4028	0.0012385	0.0225287
chr17	79894884	79896873	1990	*	chr17_79894884_79896873	Promoter (<=1kb)	17	79848390	79896123	47734	2	56298	ENSMUST00000068282.6	0	ENSMUSG00000059811	Atl2	atlastin GTPase 2	0.652473	5.81922	11.3826	0.00125	0.022723
chr11	109391181	109396049	4869	*	chr11_109391181_109396049	Exon (ENSMUST00000020930.13/14674, exon 3 of 4)	11	109354778	109363654	8877	2	100036768	ENSMUST00000070956.3	-27527	ENSMUSG00000056687	Gm11696	predicted gene 11696	-0.773554	5.84169	11.3779	0.00125272	0.0227574
chr11	121687057	121689525	2469	*	chr11_121687057_121689525	Distal Intergenic	11	121701544	121716286	14743	1	210029	ENSMUST00000106089.7	-12019	ENSMUSG00000039208	Metrnl	meteorin, glial cell differentiation regulator-like	-1.55362	3.60712	11.376	0.00125377	0.0227616
chr6	90369659	90371041	1383	*	chr6_90369659_90371041	Promoter (<=1kb)	6	90369618	90374551	4934	1	80292	ENSMUST00000137483.1	41	ENSMUSG00000034430	Zxdc	ZXD family zinc finger C	0.774061	5.3319	11.3705	0.00125694	0.0228042
chr5	97110332	97111684	1353	*	chr5_97110332_97111684	Promoter (<=1kb)	5	97082329	97111596	29268	2	231474	ENSMUST00000069453.8	0	ENSMUSG00000055725	Paqr3	progestin and adipoQ receptor family member III	0.91895	4.83042	11.3676	0.00125862	0.0228197
chr11	55100677	55103117	2441	*	chr11_55100677_55103117	Promoter (2-3kb)	11	55098115	55113029	14915	1	14667	ENSMUST00000000608.7	2562	ENSMUSG00000000594	Gm2a	GM2 ganglioside activator protein	-1.12258	4.52518	11.3643	0.00126053	0.0228306
chr11	59807340	59810513	3174	*	chr11_59807340_59810513	Promoter (<=1kb)	11	59810080	59818491	8412	1	100504104	ENSMUST00000151825.1	0	ENSMUSG00000087249	Gm16062	predicted gene 16062	0.549318	6.54082	11.3635	0.00126101	0.0228306
chr10	120976966	120980647	3682	*	chr10_120976966_120980647	Promoter (<=1kb)	10	120923413	120979332	55920	2	380664	ENSMUST00000119944.7	0	ENSMUSG00000048661	Lemd3	LEM domain containing 3	0.56558	6.46918	11.3623	0.00126169	0.0228306
chr12	112728677	112730456	1780	*	chr12_112728677_112730456	Promoter (<=1kb)	12	112731214	112732536	1323	1	217882	ENSMUST00000221570.1	-758	ENSMUSG00000072825	Cep170b	centrosomal protein 170B	1.17325	4.3849	11.3503	0.00126862	0.0229411
chr17	47923142	47925689	2548	*	chr17_47923142_47925689	Promoter (<=1kb)	17	47867133	47924645	57513	2	74123	ENSMUST00000113265.7	0	ENSMUSG00000023991	Foxp4	forkhead box P4	0.584914	6.23433	11.3469	0.00127064	0.0229491
chr10	39484733	39485958	1226	*	chr10_39484733_39485958	Intron (ENSMUST00000148152.7/14360, intron 3 of 4)	10	39511739	39564422	52684	1	14360	ENSMUST00000136659.1	-25781	ENSMUSG00000019843	Fyn	Fyn proto-oncogene	-1.02821	4.6392	11.3457	0.00127134	0.0229491
chr1	60908681	60910574	1894	*	chr1_60908681_60910574	Promoter (<=1kb)	1	60909025	60915832	6808	1	12477	ENSMUST00000027164.8	0	ENSMUSG00000026011	Ctla4	cytotoxic T-lymphocyte-associated protein 4	-0.651714	5.95922	11.3453	0.00127155	0.0229491
chr1	144316960	144320117	3158	*	chr1_144316960_144320117	Distal Intergenic	1	144242296	144249242	6947	2	50778	ENSMUST00000189061.6	-67718	ENSMUSG00000026358	Rgs1	regulator of G-protein signaling 1	-1.1613	5.53077	13.6915	0.00127329	0.0229657
chr16	32593357	32595965	2609	*	chr16_32593357_32595965	Distal Intergenic	16	32608920	32632794	23875	1	22042	ENSMUST00000023486.14	-12955	ENSMUSG00000022797	Tfrc	transferrin receptor	-0.891267	5.14356	11.3409	0.00127412	0.0229657
chr15	75909697	75912817	3121	*	chr15_75909697_75912817	Promoter (<=1kb)	15	75909735	75914535	4801	1	105734	ENSMUST00000192937.1	0	ENSMUSG00000103906	Tigd5	tigger transposable element derived 5	0.838691	5.46802	11.3422	0.00127762	0.0230081
chr14	66271066	66273311	2246	*	chr14_66271066_66273311	Intron (ENSMUST00000022622.13/19229, intron 1 of 30)	14	66153844	66280982	127139	2	19229	ENSMUST00000111121.1	7671	ENSMUSG00000059456	Ptk2b	PTK2 protein tyrosine kinase 2 beta	-1.35068	4.17322	11.334	0.00127814	0.0230081
chr16	30995867	30997378	1512	*	chr16_30995867_30997378	Intron (ENSMUST00000055389.8/268880, intron 3 of 3)	16	30957461	31061427	103967	2	268880	ENSMUST00000140566.7	64049	ENSMUSG00000047434	Xxylt1	xyloside xylosyltransferase 1	-1.19546	4.17663	11.3285	0.00128134	0.0230508
chr4	152272678	152275514	2837	*	chr4_152272678_152275514	Promoter (<=1kb)	4	152274232	152285337	11106	1	100129	ENSMUST00000105650.7	0	ENSMUSG00000042804	Gpr153	G protein-coupled receptor 153	1.02508	4.90534	11.3235	0.00128434	0.0230897
chr2	130694721	130698109	3389	*	chr2_130694721_130698109	Promoter (<=1kb)	2	130684113	130697519	13407	2	269356	ENSMUST00000099362.10	0	ENSMUSG00000074796	Slc4a11	solute carrier family 4, sodium bicarbonate transporter-like, member 11	-0.862163	5.22892	11.3216	0.00128541	0.023094
chr2	132039389	132040612	1224	*	chr2_132039389_132040612	Distal Intergenic	2	132002914	132030258	27345	2	215653	ENSMUST00000139047.7	-9131	ENSMUSG00000027339	Rassf2	Ras association (RalGDS/AF-6) domain family member 2	-1.31569	3.94133	11.3195	0.00128664	0.0231012
chr6	147109130	147110326	1197	*	chr6_147109130_147110326	3' UTR	6	147105314	147108172	2859	1	232539	ENSMUST00000203866.1	3816	ENSMUSG00000040102	Klhl42	kelch-like 42	1.39565	3.79779	11.3179	0.00128761	0.0231037
chr16	32331921	32333596	1676	*	chr16_32331921_32333596	Promoter (<=1kb)	16	32332257	32353063	20807	1	224111	ENSMUST00000232016.1	0	ENSMUSG00000053774	Ubxn7	UBX domain protein 7	0.680368	5.66236	11.3096	0.00129253	0.0231669
chr5	9100162	9103031	2870	*	chr5_9100162_9103031	Promoter (<=1kb)	5	9100668	9158080	57413	1	652925	ENSMUST00000196029.4	0	ENSMUSG00000079659	Tmem243	transmembrane protein 243, mitochondrial	0.67142	5.94138	11.3091	0.00129281	0.0231669
chr8	25023508	25025197	1690	*	chr8_25023508_25025197	3' UTR	8	25017307	25022890	5584	1	69742	ENSMUST00000210536.1	6201	ENSMUSG00000031556	Tm2d2	TM2 domain containing 2	-1.55295	3.79046	11.3068	0.0012942	0.023177
chr15	81728541	81730115	1575	*	chr15_81728541_81730115	Promoter (<=1kb)	15	81704248	81729901	25654	2	19387	ENSMUST00000170134.8	0	ENSMUSG00000022391	Rangap1	RAN GTPase activating protein 1	0.68145	5.71816	11.3018	0.00129712	0.0232142
chr12	111031282	111033191	1910	*	chr12_111031282_111033191	Distal Intergenic	12	111039351	111115901	76551	1	217864	ENSMUST00000084968.13	-6160	ENSMUSG00000037896	Rcor1	REST corepressor 1	-1.33884	3.87871	11.2973	0.0012998	0.0232471
chr7	80784735	80787091	2357	*	chr7_80784735_80787091	Intron (ENSMUST00000167377.2/29875, intron 2 of 37)	7	80749377	80803263	53887	2	29875	ENSMUST00000206149.1	16172	ENSMUSG00000030536	Iqgap1	IQ motif containing GTPase activating protein 1	-1.48514	3.61905	11.2913	0.00130341	0.023289
chr4	124802042	124803163	1122	*	chr4_124802042_124803163	Promoter (<=1kb)	4	124802104	124849379	47276	1	17764	ENSMUST00000106193.7	0	ENSMUSG00000028890	Mtf1	metal response element binding transcription factor 1	0.800312	5.34304	11.3226	0.00130414	0.023289
chr2	164441035	164444439	3405	*	chr2_164441035_164444439	Promoter (<=1kb)	2	164424247	164443186	18940	2	20971	ENSMUST00000017153.3	0	ENSMUSG00000017009	Sdc4	syndecan 4	-0.801616	5.4032	11.2892	0.00130466	0.023289
chr11	53890631	53892606	1976	*	chr11_53890631_53892606	Promoter (<=1kb)	11	53864542	53891660	27119	2	20520	ENSMUST00000019044.7	0	ENSMUSG00000018900	Slc22a5	solute carrier family 22 (organic cation transporter), member 5	0.655715	5.84087	11.2875	0.00130569	0.0232924
chr10	111188030	111190020	1991	*	chr10_111188030_111190020	Intron (ENSMUST00000105275.8/237542, intron 1 of 23)	10	111164802	111293754	128953	1	237542	ENSMUST00000095310.2	23228	ENSMUSG00000020189	Osbpl8	oxysterol binding protein-like 8	-1.38607	4.00563	11.2831	0.0013083	0.023324
chr2	9879167	9880847	1681	*	chr2_9879167_9880847	Promoter (<=1kb)	2	9881252	9883921	2670	1	381347	ENSMUST00000026889.1	-405	NA	Gata3os	GATA binding protein 3 opposite strand	0.820685	5.30648	11.2804	0.00130994	0.0233242
chr13	66929728	66934147	4420	*	chr13_66929728_66934147	Promoter (<=1kb)	13	66932830	66998401	65572	1	19210	ENSMUST00000021990.3	0	ENSMUSG00000021518	Ptdss1	phosphatidylserine synthase 1	0.575421	6.51026	11.2785	0.00131109	0.0233242
chr5	52783132	52784169	1038	*	chr5_52783132_52784169	Promoter (<=1kb)	5	52783122	52796131	13010	1	78796	ENSMUST00000198465.1	10	ENSMUSG00000029179	Zcchc4	zinc finger, CCHC domain containing 4	0.872212	4.92263	11.2776	0.00131165	0.0233242
chr11	54489999	54491948	1950	*	chr11_54489999_54491948	Exon (ENSMUST00000046835.13/216742, exon 9 of 18)	11	54464560	54502705	38146	1	216742	ENSMUST00000143650.1	25439	ENSMUSG00000035992	Fnip1	folliculin interacting protein 1	-1.4411	3.83042	11.2772	0.00131184	0.0233242
chr8	116943428	116947349	3922	*	chr8_116943428_116947349	Promoter (<=1kb)	8	116943393	116960445	17053	1	234776	ENSMUST00000109099.3	35	ENSMUSG00000047388	Atmin	ATM interactor	0.571018	6.4297	11.2761	0.00131252	0.0233242
chr15	27996001	27998219	2219	*	chr15_27996001_27998219	Promoter (<=1kb)	15	27919133	27995363	76231	2	223435	ENSMUST00000228950.1	-638	ENSMUSG00000022263	Trio	triple functional domain (PTPRF interacting)	1.21148	4.06672	11.2724	0.00131473	0.023339
chr6	94666452	94667779	1328	*	chr6_94666452_94667779	Intron (ENSMUST00000204645.2/16206, intron 1 of 19)	6	94626450	94655525	29076	2	16206	ENSMUST00000150811.7	-10927	ENSMUSG00000030029	Lrig1	leucine-rich repeats and immunoglobulin-like domains 1	-1.18568	4.39758	11.2707	0.00131579	0.023339
chr1	184060380	184062617	2238	*	chr1_184060380_184062617	Intron (ENSMUST00000048655.7/63953, intron 2 of 3)	1	184034381	184075636	41256	1	63953	ENSMUST00000048655.7	25999	ENSMUSG00000039384	Dusp10	dual specificity phosphatase 10	-1.22692	4.16784	11.2705	0.00131588	0.023339
chr14	21075591	21077128	1538	*	chr14_21075591_21077128	Promoter (<=1kb)	14	21076152	21448562	372411	1	11534	ENSMUST00000224069.1	0	ENSMUSG00000039197	Adk	adenosine kinase	0.747409	5.44512	11.2648	0.00131937	0.0233859
chr11	106657042	106660770	3729	*	chr11_106657042_106660770	Intron (ENSMUST00000103069.9/18613, intron 13 of 13)	11	106688783	106691347	2565	2	18613	ENSMUST00000135481.1	30577	ENSMUSG00000020717	Pecam1	platelet/endothelial cell adhesion molecule 1	-0.625117	6.09321	11.2528	0.00132663	0.0234776
chr2	26019793	26022115	2323	*	chr2_26019793_26022115	Promoter (<=1kb)	2	25998543	26021747	23205	2	98766	ENSMUST00000036509.13	0	ENSMUSG00000036352	Ubac1	ubiquitin associated domain containing 1	0.669612	5.89175	11.2518	0.00132725	0.0234776
chr7	84592297	84593844	1548	*	chr7_84592297_84593844	Exon (ENSMUST00000032865.16/14085, exon 10 of 14)	7	84601077	84602100	1024	2	14085	ENSMUST00000153126.1	8256	ENSMUSG00000030630	Fah	fumarylacetoacetate hydrolase	-1.7329	3.43629	11.2496	0.00132855	0.0234776
chr16	20715581	20719023	3443	*	chr16_20715581_20719023	Promoter (<=1kb)	16	20702964	20716117	13154	2	12724	ENSMUST00000007207.14	0	ENSMUSG00000022843	Clcn2	chloride channel, voltage-sensitive 2	0.531298	6.67224	11.2495	0.00132863	0.0234776
[truncated: 1,054 more rows]

## Sheet: WT_NaAc_vs_WT_Untx_H3K9Ac
seqnames	start	end	width	strand	Geneid	annotation	geneChr	geneStart	geneEnd	geneLength	geneStrand	geneId	transcriptId	distanceToTSS	ENSEMBL	SYMBOL	GENENAME	logFC	logCPM	F	PValue	FDR
[truncated: 5,864 more rows]

[truncated: 2 more sheets: Hif1aKO_NaAc_vs_KO_Untx_H3K9Ac, Hif1aKO_NaAc_vs_WT_NaAc__H3K9Ac]
