# Supplementary material for: HIF1α-regulated glycolysis promotes activation-induced cell death and IFN-γ induction in hypoxic T cells
Source: Nat Commun. 2024 Oct 30;15:9394. doi: 10.1038/s41467-024-53593-8 (PMC11526104; doi:10.1038/s41467-024-53593-8)
Supplement: Supplementary file 9 — Source Data [file 41467_2024_53593_MOESM9_ESM.xlsx]

## Sheet: Figure 1A
	Figure 1A
			21% O2						1% O2
		WT	7.25	6.02	9.18	7.62	7.35	12.6	22.5	24.8	25.3	30.2	21.9	19.8
		Hif1α-/-	8.41	8.46	9.23	9.73	3.68	8.88	2.54	1.62	1.51	7.13	6.9

## Sheet: Figure 1B
	Figure 1B
										21% O2				1% O2
										WT		Hif1a-/-		WT		Hif1a-/-
									HIF1a	1781.01	2304.77	594.912	1172.5	19715.3	19892.6	4211.31	5116.2
									HIF2a	1687.91	2046.26	4009.74	2713.38	13777.3	13952	18423.9	18816.5
									β-Actin	15445.4	13478.7	14025.6	14759.4	13018.7	15566.7	15075.4	17809.7
									HIF1a/β-Actin	0.11531	0.170993	0.0424162	0.0794404	1.51438	1.27789	0.279349	0.28727
									HIF2a/β-Actin	0.109282	0.151814	0.285888	0.18384	1.05827	0.896275	1.22211	1.05653

## Sheet: Figure 1C
	Figure 1C
		Scr shRNA			shHif2α
	21% O2	17.9	14.1	19	23.5	17.6	16.8
	1% O2	33	35.9	32.3	31.7	30	33.1

## Sheet: Figure 1D
	Figure 1D
	Scr shRNA	shHIF1A
	2.54	1.46
	2.1	0.74
	2.06	0.86

## Sheet: Figure 1E
Figure 1E
	WT	Hif1α-/-
	30.1	20.8
	41.5	19.2
	42.1	13.3
	37.4	21

## Sheet: Figure 1F
Figure 1F
	WT	Hif1α-/-
	11.9	4.64
	13.2	4.31
	15.7	3.6

## Sheet: Figure 1G
	Figure 1G
	Time (days)	WT			HIF1α-/-
	1	2.76	2.8	2.67	0.5	0.52	0.56
	2	1.13	0.97	1.19	2.16	2.32	2.95
	3	0.95	0.64	0.27	1.16	1.55	1.19
	4	23.6	23.2	23.7	2.88	2.82	3.17
	5	48.5	45.6	50.8	19.5	22	35.3

## Sheet: Figure 1H
Figure 1H
	WT	Hif1α-/-
	24.9	12
	29.4	15
	33.9	14.7

## Sheet: Figure 1I
Figure 1I
		CD45.1: WT						CD45.1: HIF1α-/-
	CD45.1	16.1	14.1	19.4	17.8	17.8	17	18.7	15.6	16.6	8.24	14.4	16.7
	CD45.2	13.3	12.2	17	19.9	19.7	20.2	2.59	2.99	2.84	2.31	3.07	2.5

## Sheet: Figure 1J
	Figure 1J
		HIF1α			GLUT1
		WT	Vhl-/-		WT	Vhl-/-
		30.1	150		16936	21169
		26.8	161		15419	20403
		24.6	150		15729	19998
		27.9	132		15435	22592
		25.5	104		14657	22289
		23.6	117		15037	21701

[truncated: 81 more sheets: Figure 1K, Figure 2A, Figure 2B, Figure 2C, Figure 2D, Figure 2E, Figure 2G, Figure 2H, Figure 2I, Figure 3A, Figure 3B, Figure 3C, Figure 3D, Figure 3E, Figure 3F, Figure 3G, Figure 3I, Figure 4A, Figure 4B, Figure 4D …]
